# Supplementary material for: GLP-1R associates with VAPB and SPHKAP at ERMCSs to regulate β-cell mitochondrial remodelling and function
Source: Nat Commun. 2025 Dec 10;16:11010. doi: 10.1038/s41467-025-66115-x (PMC12696101; doi:10.1038/s41467-025-66115-x)
Supplement: Supplementary file 10 — Source data [file 41467_2025_66115_MOESM10_ESM.xlsx]

## Sheet: Fig 1
	Fig 1a, b										Fig 1d										Fig 1j					Fig 1k
												Repeat 1		Repeat 2		Repeat 3
		Veh				Ex-4						Veh	Ex-4	Veh	Ex-4	Veh	Ex-4				Nearest Neighbour		Bin Center	# Values		Ctrl RNAi	VAPB RNAi
	Vapb	-4.88277	-4.69048	-4.42768	-4.98371	0.169865	0	0.0345736	0.280616		EGFP-VAPB	15.672	120.302	25.217	68.282	11.181	95.26				41.4991		0	2		2.29865	1.74016
	Vapa	-7.20316	-5.94433	-5.4645	-9.81377	0	0.199094	0.0598326	0.360855		SNAP/FLAG-hGLP-1R	186.719	183.461	138.415	157.064	222.48	186.265				28.2753		10	6		2.33578	1.3592
	Hadhb	-0.678693	-0.551245	-0.378141	-0.339541	0.15794	0.200104	0.211708	0.496903		Ratio	0.0839336	0.655736	0.182184	0.43474	0.0502562	0.511422				47.2432		20	9		1.8146	1.05367
	Faah	-0.852548	-0.549896	-0.33661	-0.367505	0	0.0512025	0.242161	0.65328		AVG Veh	0.105458									32.1036		30	15		1.6584	1.35316
	Hadha	-0.789475	-0.449082	-0.339744	-0.222112	-0.0006349	0.185341	0.340081	0.609627		Normalised to AVG Veh	0.795897	6.21799	1.72755	4.1224	0.476552	4.84953				30.4488		40	8
	Tmem120a	-0.655177	-0.656667	0	-0.473462	-0.16518	0.527134	0.730167	1.26378												33.2771		50	3
	Tram1	-0.785566	-0.83696	-0.101045	-0.385834	0.110748	0.635843	0.108989	0.948319												31.8413
	Agpat4	-0.830156	-0.46015	-0.0772582	-0.222318	0.191624	0.332547	0.18805	1.1047												38.7668
	Dhcr7	-0.659829	-0.497134	0.359273	-0.176008	-0.162588	0.915927	0.541852	1.01411												23.059
	Pgap1	-0.308372	-0.658642	-0.286575	-0.236021	0	0.288758	0.408817	0.852925												28.6501
	Vdac2	-0.564357	-0.375532	-0.126933	-0.152105	0.0753844	0.313785	0.137477	0.692761												14.93
	Pld3	-0.44299	-0.130649	-0.166979	-0.185021	-0.209068	-0.0128738	0.428743	0.740755												7.67705
	Sumo1	0	0.34254	0.467779	0.300003	-1.09532	-0.986524	0.0255168	-0.842056												17.3953
	Abi1	-0.560521	-0.16231	0.0967886	-0.25542	-0.0475289	0.214007	1.68104	0.451259												8.71859
	Arrb2	-1.17027	-0.505781	-1.31668	-0.904269	0.373546	0	1.24244	0.22824												11.3772
	Cdipt	-0.463509	-0.710716	0	-0.188772	-0.186207	0.576192	0.379112	0.954542												4.02894
	Cds2	-0.419356	-0.164526	0	-0.451161	0.329858	0.618779	0.173185	0.551533												39.2223
	Preb	-0.57931	-0.337622	-0.132732	0.0133406	-0.0628328	0.0536529	0.264106	0.547162												30.9879
	Prkar1b	-0.86955	-0.336807	0	0.103372	0.131369	0.143	0.304055	0.567788												33.0077
	Arfgef1	-0.204659	-0.371642	0.430087	-0.507972	-0.026669	0.645698	0.477246	1.07685												37.1108
	Atp1b1	-0.746429	-0.15241	-0.0347298	0	0.256248	0.122451	0.322183	0.629026		Fig 1e										3.24871
	Atp2a3	-0.517726	-0.124315	0.186888	-0.248485	0.167192	0.433498	0.0789689	0.800996												32.9544
	Atp5b	-0.417964	-0.201956	0.0862186	-0.089213	0.191922	0.257445	0.214467	0.715377			Repeat 1		Repeat 2		Repeat 3		Repeat 4			42.7104
	Atp5f1	-0.511178	0	-0.146895	-0.311173	0.24722	0.0069351	0.0852367	0.453121			Veh	Ex-4	Veh	Ex-4	Veh	Ex-4	Veh	Ex-4		29.0082
	Furin	-0.0151818	-0.246429	-0.26458	-0.419644	-0.327534	0.1096	0.145342	-0.430683		VAPB	7.022	19.843	3.722	7.598	6.452	14.397	5.271	9.494		22.8715
	Gch1	-0.396729	-0.47987	-0.458605	0.0732384	-0.0915729	0	0.181805	0.643303		SNAP/FLAG-hGLP-1R	317.966	366.366	151.367	134.246	278.486	200.202	231.05	129.44		27.6575
	Gnas	-0.604797	-0.252327	0	0.0298291	-0.387178	0.120015	0.450931	0.497354		Ratio	0.0220841	0.0541617	0.0245892	0.0565976	0.0231681	0.0719124	0.0228132	0.0733467		34.999
	Kdelr2	-0.295155	-0.39118	0.0532191	-0.323167	0.522429	0.50485	0.0441561	0.350562		AVG Veh	0.0231637									29.1092
	Pbld	-0.519387	-0.29868	0.112161	-0.0255607	-0.261331	0.0821242	0.246648	0.676606		Normalised to AVG Veh	0.953394	2.33822	1.06154	2.44338	1.00019	3.10453	0.984871	3.16645		36.9157
	Pcsk2	-0.433405	-0.176899	-0.206512	0.0383773	0	-0.0722447	0.201161	0.428439												40.7466
	Pgrmc1	-0.253166	-0.144107	0.0572965	0	-0.0118776	0.00017438	0.317155	0.578805												23.5207
	Prkar1a	-0.513343	-0.233712	-0.0081858	-0.135954	0.054231	0.0748174	0.185008	0.559443												31.9632
	Ptdss1	-0.563325	-0.37187	-0.0967002	-0.198797	-0.0129675	0.236391	-0.0623694	0.839104												50.4894
	Rab18	-0.554876	-0.261572	-0.036109	0.0734451	0.0201001	0.121315	0.151024	0.595515												18.8506
	Rab5a	-0.430567	-0.133601	-0.301771	0	-0.019354	0.0167825	0.421988	0.639684												43.523
	Sphkap	-0.482591	-0.151042	0.00922518	-0.131357	0.075985	0.185715	0.187416	0.566663												24.1025
	Pdcd6ip	-0.497403	0	-0.147594	-0.031602	0.319967	-0.0425885	0.376449	0.819142												19.7433
	Rpn2	-0.627787	-0.314928	-0.045195	0	-0.0579303	0.176993	0.132137	0.577026												7.74016
	Sec61a1	-0.57078	-0.223618	0.0734775	-0.0674158	0.298602	0.523638	0.0656245	0.888618												24.6773
	Abcc8	-0.707526	-0.38015	0.0716091	-0.189436	0.0603847	0.388146	0	0.834118												30.7613
	Arfgef2	-0.604261	-0.214108	0.116448	-0.171595	0.0911776	0.324784	0.0949699	0.868729												15.3337
	Chp1	-2.03958	-0.442021	-1.93681	-0.120299	-0.300555	0.0501164	0.208589	0.914004												45.2647
	Gnai3	-0.854692	-0.216187	0.110099	-0.0417895	0.0461792	0.00307803	0.240685	0.506158												13.6037
	Gnaz	-0.827551	-0.669821	0.302021	-0.68815	-0.373158	0.0249752	0.20712	0.759425
	Ins2	-0.566397	-0.29205	-0.15402	-0.108304	0.023141	-0.149356	0.214397	0.806384
	Nudt5	-3.12603	-1.36159	0.102392	0.0682802	0.0639988	0	0.237353	0.892851
	Psmb2	-0.335166	-1.12416	0.142687	-0.260998	0	-0.165325	0.313932	1.0403
	Sel1l	-0.178323	-0.332099	-0.174343	-0.221285	0.041916	0	0.086859	0.161982
	Tamm41	-0.388721	-0.362759	-0.355822	0.136306	0.0650464	0	-0.0018021	0.560418
	Eri1	-0.84733	-0.593101	-0.109087	0.00733489	-0.1138	-0.358129	0.00400528	0.605826
	Gnai2	-0.313166	-0.140957	0.561917	-0.376169	0.184347	0.324099	0.358561	0.732004
	Cnp	-0.658452	0.0456971	-0.384702	-0.215742	-0.0205956	0.0258768	0.787045	0.141643
	Fads1	-0.389887	0	-0.279531	-0.185191	0.279749	-0.0592197	0.0395522	0.667502
	Atp5d	-0.865066	-0.199199	0.354495	-0.900039	0	-0.0285272	0.176323	0.544269
	Ap2b1	-0.312592	-0.221696	-0.189048	-0.0241101	-0.07429	0.0807296	0.104593	0.738562
	Atp5a1	-0.274208	-0.173539	0	0.0957456	-0.0867546	0.0695859	0.250192	0.644662
	Atp6ap1	-0.617332	-0.108997	-0.139995	0.104269	-0.100605	0.12871	0.324467	0.474961
	Bdh1	-0.450321	-0.178819	0.0294405	0.0279212	0.114919	0.139758	0.149518	0.751598
	Copb1	-0.303267	-0.201639	-0.22797	-0.135213	-0.0507149	0	0.0398665	0.415411
	Esrp1	-0.440248	-1.03717	0	0.149284	-0.130169	-0.0982813	0.375629	0.935392
	Mest	-0.866569	-0.571262	-0.536478	0	0.202741	-0.132173	0.411287	0.172647
	Mlec	-0.796264	-0.0805653	-0.112205	0	-0.147075	0.0301472	0.269557	0.460528
	Nde1	-1.20251	-1.18494	-1.12519	0.0437954	2.00236	1.05414	-0.583626	0.783322
	Phka1	-0.446245	-0.518477	-1.74567	-0.393016	-0.267392	0.0660679	0	0.26828
	Por	-0.582057	-0.118443	-0.0417644	-0.0789728	-0.143175	-0.23836	0.42637	0.542828
	Psmd9	-0.720872	-0.499557	-1.68036	-1.97313	0	-0.0907965	0.272368	0.607418
	Reep6	-0.908021	-0.537471	0.248727	-0.374074	0	0.678401	-0.004951	0.937493
	Rer1	-0.361735	-0.140946	-0.138223	-0.0048785	0.06392	0.190873	-0.0185989	0.393454
	Tfrc	-0.506175	-0.186822	-0.196479	0	-0.178139	-0.135824	0.198411	0.241867
	Tmem27	-0.915698	-0.0387944	-0.255748	0.0766991	-0.0720593	0.248912	-0.128016	0.385538
	Vimp	-0.650242	-0.0839436	-0.141902	-0.0301122	-0.154625	0.175832	0.266579	0.549962
	Kcnj11	-0.553175	-0.523778	-2.49021	-3.7059	-0.256923	0.411602	0.0938697	-0.820471
	Mark3	-0.497175	-0.250306	-0.056933	0.221751	0	-0.082666	0.113208	0.617825
	Acsl4	-0.207464	-0.207614	-0.186463	0.0287755	-0.0341255	0	0.140701	0.436184
	Gc	-0.483441	-0.196819	-0.0442011	0.133089	0.0226754	-0.0935945	0.171201	0.6924
	Hmgcr	-0.564291	-0.594239	-0.299277	0.101161	0.368566	0.0599729	0	1.37751
	Ins1	-0.531193	-0.314312	-0.308206	-0.0170767	-0.382879	-0.23932	0.193448	0.525162
	Mkln1	0	-0.332796	-0.32337	-4.08424	0.112145	0.0560734	0.173519	0.58753
	Myo18a	-0.637498	-0.358358	0.233392	-0.31351	-0.0158409	0.116656	-0.0999355	0.711757
	Pcsk1	-0.368781	-0.153409	0	0.0698889	-0.0714439	-0.0961122	0.267053	0.510779
	Rab1b	-0.445297	-0.145209	-0.128833	-0.0334587	-0.085231	0.0162231	0.308759	0.548505
	Sdha	-0.420385	-0.705227	-0.281704	-0.27692	-0.277325	0.211486	0.665109	1.18387
	Ube2n	-0.111828	0	-1.93464	-0.35997	0.460043	-0.17406	-0.468471	0.541933
	Atp9b	-0.577043	-0.421221	0.184574	-0.0086352	-0.0467491	0.625153	0.00617024	0.621273

## Sheet: Fig 2
	Fig 2a								Fig 2c																									Fig 2f
																																			Global PKA								Mitochondrial PKA
									Fluorescent values									Normalised to Veh																Time (sec)	Ex-4			Ex-F1				Time (sec)	Ex-4			Ex-F1
									Veh	Ex-4	Ex-F1	Ex-D3	Tirz	Sema	Orf	Dan		Veh	Ex-4	Ex-F1	Ex-D3	Tirz	Sema	Orf	Dan									0	0.984834	0.929379	0.99084	0.984091	0.997581	0.986694		0	0.946174	0.955564	0.959749	0.973561	0.990663	0.992269
									3042.91	1187.04	3285.97	744.716	4615.6	502.436	2307.17	1651.15		1	0.390101	1.07988	0.244738	1.51684	0.165117	0.75821	0.54262									5.979	0.990499	0.95655	0.997896	1.00653	0.998995	0.984462		5.979	0.998192	1.00344	1.00473	1.00789	1.00264	1.00542
									7015.63	1657.87	7092.2	587.381	2726.09	528.357	4459.14	1006.83		1	0.236311	1.01091	0.0837246	0.388573	0.0753114	0.635601	0.143512									11.957	1.00304	0.968414	0.989343	0.995001	0.999207	0.990469		11.957	0.999846	1.00679	1.00294	1.00569	1.00013	1.01198
									2814.2	1664.9	1877.27	1214.05	2292.13	1783.95	2757.65	1396.97		1	0.591607	0.667069	0.431401	0.814488	0.63391	0.979905	0.496399									17.936	0.999535	0.979763	0.992125	0.995839	1.00548	0.994432		17.936	1.00608	1.01129	1.00668	1.00153	0.999423	1.00349
																																		23.914	0.999339	1.00057	0.994648	1.00718	1.00042	0.995657		23.914	1.00828	1.0067	1.00693	1.00127	0.999463	1.00554
																																		29.893	1.00846	1.00717	1.00567	1.00472	0.996981	0.996131		29.893	1.00979	0.997243	0.995439	0.995363	0.996801	0.98971
									Fig 2d																									35.871	1.00517	1.01866	0.999747	0.996878	0.997441	1.00692		35.871	0.998914	1.0052	1.00626	1.00382	1.00026	0.996605
																																		41.85	0.998449	1.04383	1.00938	1.00154	1.00067	1.00781		41.85	1.00856	0.992281	1.00776	1.00677	1.00326	0.995261
									Repeat 1								Repeat 2								Repeat 3									47.828	1.00829	1.04233	1.00722	1.00252	0.999845	1.01409		47.828	1.01474	1.00731	0.994982	1.00135	1.00222	0.994234
									Veh	Ex-4	Ex-F1	Ex-D3	Tirz	Sema	Orf	Dan	Veh	Ex-4	Ex-F1	Ex-D3	Tirz	Sema	Orf	Dan	Veh	Ex-4	Ex-F1	Ex-D3	Tirz	Sema	Orf	Dan		53.807	1.00238	1.05333	1.01313	1.00571	1.00338	1.02333		53.807	1.00942	1.01418	1.01453	1.00274	1.00514	1.00549
								VAPB	11.165	96.32	14.756	126.458	10.694	29.442	7.039	16.497	44.228	114.405	45.545	113.763	34.145	67.546	51.151	84.26	17.052	89.385	19.163	83.044	12.033	61.318	18.291	62.039		59.785	1.01725	1.07689	1.06015	0.964688	1.01575	1.02393		59.785	1.02318	0.986221		1.00964	1.02347
								SNAP/FLAG-hGLP-1R	93.693	75.672	89.489	117.527	53.173	76.948	46.74	29.557	90.35	95.9	90.619	95.58	125.932	109.494	126.022	105.688	59.54	63.949	57.359	58.013	97.405	77.845	96.75	80.185		65.764	0.996963	1.13009	1.05019	0.972404	1.0407	1.00527		65.764	0.996811		0.984568	1.00922	0.980832	0.99402
								Ratio	0.119166	1.27286	0.164892	1.07599	0.201117	0.382622	0.150599	0.558142	0.489519	1.19296	0.502599	1.19024	0.271138	0.616892	0.405889	0.797252	0.286396	1.39775	0.334089	1.43147	0.123536	0.787693	0.189054	0.773698		71.742	1.23905	1.50246	1.05854	0.982901	1.34036	1.39783		71.742	1.01311		0.986009	1.00839	0.985873	1.00507
																																		77.721	1.91352	1.86767	1.31426	1.06218	1.72712	2.14532		77.721	1.00944	1.01365	0.984653	1.01145	0.984822	0.976931
								Normalised to Veh	1	10.6814	1.38372	9.02936	1.68771	3.21084	1.26378	4.68374	1	2.43701	1.02672	2.43145	0.553888	1.2602	0.829161	1.62865	1	4.8805	1.16653	4.99823	0.431346	2.75037	0.660116	2.7015		83.699	2.41445	2.05698	1.92103	1.48654	1.97759	2.65732		83.699	1.02173	1.00302	0.988528	1.02524	0.999189	0.988277
																																		89.678	2.56002	2.20205	2.32749	1.87581	2.1082	2.80745		89.678	1.02787	0.998926	1.00126	1.01512	1.00194	0.992625
Fig 2b								Fig 2e																										95.656	2.57381	2.26364	2.57036	2.18237	2.17434	2.87051		95.656	1.02937	1.00785	1.0013	1.00893		0.98848
																																		101.635	2.60008	2.32543	2.74079	2.37392	2.20034	2.93058		101.635	1.03687	1.00416	1.00217	1.02125	1.02266	0.987742
Time (min)	Ex-4			Ex-F1				Time (sec)	Ex-4					Ex-F1																				107.613	2.55915	2.38084	2.8264	2.52825	2.22123	2.9765		107.613	1.03141	1.01926	1.00998	1.02113	1.0015	0.992325
0	0	0	0	0	0	0																												113.592	2.56092	2.40223	2.92994	2.65736	2.26655	3.04228		113.592	1.04086	1.02014	1.01297	1.03488	1.00278	0.999253
								0	1.00351	1.02144	0.99941	0.997691	0.991034	0.985325	0.988986	0.990022	0.972554	0.967874																119.57	2.54406	2.44892	2.96455	2.756	2.26665	3.05616		119.57	1.04548	1.02271	1.01974	1.04725	1.01187	0.999406
1.5	0.0146856	-0.0183587	-0.00416754	-0.0117986	-0.0166597	-0.0125841		6	1.00179	1.02733	1.00964	0.99291	0.991133	0.98962	0.988933	1.01047	0.981787	0.995354																125.549	2.56681	2.49003	2.97773	2.81404	2.25487	3.08865		125.549		1.02133	1.03062	1.04733	1.01187	1.0153
3	0.00251155	0.00899087	0.0212808	0.00467449	0.00427959	0.000831456		12	0.998603	1.02692	1.02195	1.00839	0.991382	1.00147	1.00613	1.00378	0.979218	0.993129																131.527	2.55219	2.49823	2.97918	2.87483	2.26844	3.06765		131.527	1.0475	1.02318	1.02327	1.03494	1.01246	1.01028
4.5	0.0186254	0.00746261	0.0224267	-0.016768	0.00456178	-0.0138839		18	0.996962	1.02572	1.02371	1.00598	0.997043	1.01347	1.01346	0.98634	1.00525	0.976402																137.506	2.55585	2.56391	3.02398	2.91219	2.31297	3.13811		137.506	1.03469	1.04029	1.03136	1.02298	1.00998	1.00747
6	0.0256293	0.0230046	0.0237543	-0.0122979	-0.00397613	-0.00720778		24	1.00102	1.01973	1.02778	1.0165	1.01023	1.00961	1.00256	0.99261	0.986324	0.976678																143.484	2.58487	2.58962	2.99524	2.99433	2.32504	3.15007		143.484	1.03653	1.02952	1.02736	1.03082	1.01653	1.00944
7.5	0.0412263	0.0266277	0.0544434	0.0188916	0.00450843	-0.00127611		30	1.01933	1.02066	1.03611	0.994913	0.995922	0.990656	1.00697	0.996206	0.979857	0.976447																149.463	2.60092	2.62293	3.03443	3.03603	2.32392	3.13255		149.463	1.04387	1.03877	1.04001	1.03799	1.02674	1.0187
9	0.0445942	0.0392893	0.0282406	-0.0246062	-0.00451663	-0.0137556		36	1.01389	0.994374	1.02564	1.00991	0.997091	1.00118	1.0135	1.00713	0.985603	0.987741																155.441	2.63594	2.62937	3.01665	3.06057	2.33956	3.18719		155.441	1.05247	1.04346	1.05059	1.03018	1.04541	1.00855
10.5	0.0309356	0.0200828	0.0469823	-3.02317e-05	-0.0263293	0.00649265		42	1.00446	0.992063	1.0087	0.998799	1.00553	0.999947	0.996642	1.00409	0.999797	0.985296																161.42	2.68767	2.69274	3.03294	3.12864	2.36674	3.19246		161.42	1.04681	1.04268	1.03859	1.04417	1.0233	1.0107
12	0.0303107	0.0248067	0.0558062	-0.00300963	-0.0151985	-0.00596741		48	1.00775	1.00178	0.996609	1.00282	1.00945	1.00233	0.983352	1.00158	1.00114	0.986915																167.398	2.69549	2.70522	3.03043	3.23827	2.38653	3.22596		167.398	1.05078	1.04859	1.0504	1.03442	1.03047	1.01573
13.5	0.0354178	0.0426256	0.0483026	0.00166901	-0.00359908	-0.00554302		54	1.00134	1.00466	0.984332	1.00758	1.00689	1.00467	0.984773	1.0139	1.003	0.992046																173.377	2.74079	2.72522	3.01126	3.26812	2.38637	3.26438		173.377	1.05753	1.03908	1.04608	1.05202	1.03781	1.02077
15	0.0255896	0.0291706	0.0619277	0.00687997	-0.0170896	-0.02182		60	1.00998	0.988088	0.968616	1.01144	1.00206	1.00035	0.987515	0.989891	1.00127	0.993614																179.355	2.76501	2.67322	3.02954	3.25347	2.41291	3.28158		179.355	1.06105	1.04809	1.03632	1.0265	1.0351	1.0225
16.5	0.0170511	0.0253326	0.0608715	0.0184332	-0.0135315	0.00530413		66	1.00915	0.98347	0.979251	1.00394	1.01505	1.01645	0.987619	1.01622	1.02259	0.993469																185.334	2.75373	2.73979	3.0087	3.31897	2.4345	3.27865		185.334	1.06342	1.04981	1.05573	1.03849	1.02563	1.02748
18	0.0501822	0.0109695	0.0451847	-0.02738	-0.0185487	-0.0309594		72	1.00959	0.974485	0.999925	1.0058	0.992476	1.00573	0.996109	1.01864	1.01419	1.01537																191.312	2.86825	2.74935	3.03684	3.34165	2.44009	3.32029		191.312	1.06161	1.05993	1.04427	1.04623	1.04548	1.02804
19.5	0.0269086	0.0266442	0.0389731	0.00270135	-0.0168679	-0.0182075		78	1.01128	0.961196	0.997984	1.0143	0.996083	1.00569	1.00049	0.985528	1.01742	1.0091																197.291	2.87371	2.74993	3.05476	3.4303	2.46144	3.34483		197.291	1.07643	1.05576	1.05101	1.04799	1.04416	1.03128
21	0.0413734	0.0241393	0.0295996	0.00671713	0.0179845	-0.0111534		84	1.00363	0.977121	0.979718	1.00055	1.00397	1.01252	0.999496	1.0018	0.999495	1.01382																203.269	2.88075	2.74551	3.06654	3.47597	2.46693	3.37688		203.269	1.06738	1.05435	1.06792	1.05426	1.03639	1.02051
22.5	0.0060833	0.025345	0.0220648	0.00103022	-0.00189657	-0.000926516		90	0.994719	0.986294	0.966245	1.01532	1.01119	1.0209	1.00897	0.997856	1.00883	1.03029																209.248	2.94528	2.75518	3.06349	3.53145	2.4991	3.40337		209.248	1.06075	1.05738	1.06807	1.04568	1.04382	1.03373
24	0.0368883	0.0167426	0.0434519	0.00142124	-0.00539822	-0.0194827		96	1.01265	1.00643	0.971813	1.01668	1.00504	1.02204	1.00489	0.984203	1.0153	1.02643																215.226	2.98191	2.79355	3.08958	3.60448	2.53756	3.41516		215.226	1.08072	1.06645	1.05897	1.0551	1.04264	1.03862
25.5	0.0255449	0.0376358	0.0443656	-0.0155281	0.00576208	-0.0100128		102	0.996183	0.991945	0.987165	1.0114	1.00441	1.02754	1.00854	0.990629	1.01775	1.02931																221.205	2.98882	2.80816	3.07343	3.63958	2.51746	3.45343		221.205	1.08255	1.07942	1.06651	1.05109	1.04719	1.03419
27	0.0420036	0.0349614	0.0492051	-0.0311245	-0.0141753	-0.0199906		108	0.998233	0.987119	0.991837	1.0057	1.00246	1.01621	1.01253	1.00388	0.991414	1.01519																227.183	3.03214	2.81513	3.12538	3.63393	2.56154	3.50692		227.183	1.07725	1.06409	1.06189	1.04847	1.04536	1.0424
28.5	0.0392098	0.0336448	0.0590218	0.0254676	-0.0100953	0.00958367		114	0.983919	0.988539	0.996833	1.02213	1.0269	1.035	1.00486	1.00347	1.01131	1.00604																233.162	3.06767	2.81886	3.08852	3.69093	2.58897	3.49824		233.162	1.09157	1.079	1.07728	1.04951	1.04091	1.03491
30	0.0662835	0.0373855	0.022622	-0.0060725	-0.00942949	-0.0191129		120	0.994576	1.02064	1.02672	1.01878	1.02716	1.00694	1.00366	1.00175	1.00589	1.02948																239.14	3.1212	2.81491	3.13689	3.7286	2.57942	3.54076		239.14	1.09193	1.0708	1.0669	1.04256	1.056	1.04822
								126	0.981362	1.00926	1.04718	1.02795	1.02916	1.00674	1.00588	0.999211	0.992052	0.997164																245.119	3.10196	2.83059	3.11274	3.74848	2.60768	3.54032		245.119	1.09641	1.07182	1.07252	1.04638	1.03789	1.04049
AUC								132	0.992778	1.01172	1.02563	1.03475	1.01895	1.02198	1.00701	1.0011	0.997589	0.993473																251.097	3.13548	2.85362	3.12121	3.77258	2.64582	3.5662		251.097	1.09832	1.0767	1.07431	1.05071	1.04404	1.04253
Ex-4	Ex-F1							138	0.982789	1.01902	1.05185	1.01974	1.02936	1.00956	1.01225	1.00873	1.00043	0.993368																257.076	3.11696	2.83106	3.1008	3.80184	2.66624	3.5683		257.076	1.09315	1.07394	1.07939	1.05862	1.05016	1.04443
0.8819	-0.0883							144	1.00974	0.99823	1.03315	1.01436	1.02578	1.01627	1.02319	0.996458	0.997423	0.982646																263.054	3.13827	2.86641	3.12148	3.85083	2.67139	3.5742		263.054	1.09899	1.08029	1.07475	1.05406	1.06523	1.05002
0.6867	-0.2005							150	1.05378	1.00945	1.03187	1.03459	1.03541	1.01621	1.00696	0.981804	0.99271	0.991655																269.033	3.15364	2.85677	3.1615	3.93133	2.7109	3.5866		269.033	1.10534	1.07809	1.0786	1.05203	1.04954	1.04749
1.148	-0.2702							156	1.05337	1.01331	1.00706	1.02288	1.03086	1.01143	0.997658	0.991571	1.00453	0.996245																275.011	3.19834	2.8818	3.18932	3.92528	2.69948	3.65359		275.011	1.10488	1.09164	1.08326	1.05706	1.04715	1.0542
								162	1.06337	1.02089	1.02342	1.03198	1.02505	1.01097	1.02693	0.996897	0.994949	1.00046																280.99	3.18664	2.90212	3.18471	4.00402	2.73516	3.61977		280.99	1.10445	1.08197	1.0771	1.0603	1.06477	1.05273
								168	1.06604	1.02188	1.02497	1.0298	1.02952	1.02583	1.01521	0.982384	0.992148	1.0173																286.968	3.22914	2.91233	3.19637	4.02259	2.76321	3.63812		286.968	1.11107	1.08573	1.0794	1.0596	1.07295	1.05645
								174	1.05774	1.01009	1.04537	1.04268	1.03216	1.0246	1.00048	0.993061	0.993166	1.0116																292.947	3.24886	2.88724	3.2083	4.00152	2.74396	3.6758		292.947	1.10949	1.08632	1.08374	1.05629	1.06793	1.06091
								180.001	1.04009	0.994274	1.03821	1.04174	1.02664	1.01883	0.995605	0.994752	1.00495	0.99632																298.925	3.29393	2.90892	3.24807	4.08542	2.77809	3.67223		298.925	1.11042	1.08852	1.0746	1.06868	1.07272	1.05584
								186.001	1.03817	0.992911	1.04308	1.03362	1.03402	1.01213	1.01096	0.982713	0.98951	1.00745																304.904	3.25157	2.93918	3.24998	4.13158	2.80714	3.6709		304.904	1.10707	1.0975	1.07775	1.05646	1.07485	1.06433
								192.001	1.02538	0.999797	1.03395	1.03523	1.0184	1.01563	1.00267	0.99169	1.0087	1.01373																310.882	3.25659	2.9449	3.22822	4.11713	2.81353	3.67177		310.882	1.10668	1.10229	1.07511	1.06392	1.05562	1.0744
								198.001	1.07358	1.00149	1.04183	1.04626	1.02612	1.02968	1.01399	0.989636	1.00348	1.00779																316.861	3.31328	2.9421	3.2551	4.2293	2.81758	3.69711		316.861	1.11387	1.08175	1.09269	1.06561	1.05534	1.06466
								204.001	1.05427	1.01813	1.03333	1.05473	1.03709	1.00884	1.01882	1.00202	1.02507	1.01733																322.839	3.30815	2.97471	3.24154	4.19412	2.87771	3.69873		322.839	1.11092	1.09825	1.08447	1.07113	1.05564	1.06604
								210.001	1.04561	1.00964	1.0578	1.04482	1.01838	1.02797	1.00126	0.987617	1.02105	1.0024																328.818	3.32999	2.95913	3.24098	4.21542	2.86803	3.76741		328.818	1.1218	1.09981	1.07371	1.06664	1.06706	1.06622
								216.001	1.03741	1.02673	1.01361	1.05463	1.03618	1.0212	1.00781	0.995975	1.01562	1.00364																334.796	3.36073	2.99091	3.28993	4.2758	2.91405	3.74866		334.796	1.12168	1.10129	1.08941	1.07524	1.06302	1.07053
								222.001	1.04313	1.0424	1.04472	1.05635	1.02714	1.02524	1.01851	0.987726	1.01251	1.00625																340.775	3.39965	2.95524	3.24375	4.2572	2.87816	3.77382		340.775	1.11429	1.10239	1.07977	1.07164	1.05919	1.07517
								228.001	1.03426	1.04706	1.03689	1.0707	1.03063	1.0119	1.03615	1.00653	1.02126	1.00947																346.753	3.38302	2.9896	3.28602	4.35334	2.92435	3.82069		346.753	1.1137	1.10439	1.09861	1.06519	1.06854	1.09111
								234.001	1.05319	1.0457	1.04043	1.0568	1.027	1.05766	1.03571	0.986479	1.0316	1.00908
								240.001	1.04984	1.05803	1.06492	1.05148	1.01999	1.03828	1.03911	0.998271	1.01378	1.00669																AUC Global								AUC Mitochondrial
								246.001	1.04672	1.06438	1.05915	1.06577	1.02081	1.04447	1.05038	0.997647	1.02009	1.02901																Ex-4	Ex-F1							Ex-4	Ex-F1
								252.001	1.06203	1.06042	1.06826	1.06698	1.02075	1.05885	1.03824	1.00178	1.03879	1.01265																520.6	646.5							20.16	12.59
								258.001	1.04373	1.04543	1.06606	1.0553	1.02699	1.04613	1.04726	0.994509	1.02231	1.0118																465.9	410.9							15.82	10.33
								264.001	1.02788	1.05792	1.07663	1.0394	1.02456	1.03653	1.05182	1.00272	1.03109	1.01925																544.6	641.4							14.3	8.597
								270.001	1.04771	1.06423	1.08115	1.04269	1.01814	1.03879	1.02938	0.998075	1.03923	1.03419
								276.001	1.04108	1.0445	1.07962	1.04728	1.02095	1.03212	1.03709	1.00384	1.03908	1.04071
								282.001	1.03877	1.06361	1.06072	1.05447	1.01491	1.039	1.0238	1.02094	1.03425	1.03544
								288.001	1.04883	1.06694	1.08314	1.03299	1.03274	1.03895	1.02989	1.01499	1.03756	1.03366																Fig 2g
								294.001	1.05683	1.05478	1.05513	1.06175	1.07846	1.04236	1.0545	1.01708	1.02362	1.0267
								300.001	1.04951	1.07967	1.06912	1.07239	1.07849	1.04439	1.03111	1.02273	1.04741	1.03421																AUC (Mito / Global) *100
								306.001	1.07389	1.05821	1.06965	1.07954	1.04454	1.04032	1.03449	1.01476	1.03651	1.05256																Ex-4	Ex-F1
								312.001	1.07683	1.0566	1.07927	1.07398	1.05105	1.02916	1.03173	1.01559	1.04745	1.03908																3.87245	1.94741
								318.001	1.08048	1.05525	1.10265	1.07446	1.05755	1.03694	1.03503	1.01664	1.02323	1.05018																3.39558	2.51399
								324.001	1.08856	1.05405	1.09606	1.07149	1.05001	1.02906	1.0298	1.02587	1.04128	1.03928																2.62578	1.34035
								330.001	1.07559	1.04219	1.11285	1.08265	1.04938	1.03797	1.03963	1.02023	1.02162	1.0309
								336.001	1.09051	1.05255	1.09514	1.09543	1.04294	1.04026	1.03314	1.01435	1.05366	1.04756
								342.001	1.08575	1.03394	1.10591	1.09913	1.03592	1.02324	1.02859	1.01744	1.01614	1.06794
								348.001	1.0935	1.03307	1.12417	1.10825	1.04409	1.01683	1.03766	1.03383	1.04709	1.05734
								354.001	1.09449	1.0591	1.11151	1.10313	1.03581	1.01558	1.03697	1.01076	1.04872	1.05876
								360.001	1.09567	1.06803	1.10849	1.10734	1.02586	1.02402	1.05142	1.02028	1.03053	1.06554
								366.001	1.10262	1.05718	1.11206	1.10451	1.02931	1.03225	1.02484	1.01936	1.03733	1.07713
								372.001	1.10027	1.06062	1.07275	1.08665	1.03306	1.04095	1.03092	1.01918	1.05143	1.07469
								378.001	1.11416	1.05179	1.08174	1.07724	1.0158	1.03438	1.0297	1.01993	1.04378	1.0692
								384.001	1.10934	1.0578	1.07839	1.10557	1.03387	1.02523	1.04553	1.00678	1.04824	1.07894
								390.001	1.10868	1.06055	1.08776	1.1038	1.03628	1.03617	1.04685	1.01213	1.04542	1.08118
								396.001	1.0892	1.05932	1.10967	1.10133	1.02079	1.02404	1.04179	1.00927	1.04657	1.07754
								402.001	1.11478	1.06152	1.12094	1.10524	1.0313	1.01709	1.02858	1.01773	1.04091	1.06275
								408.001	1.10245	1.06614	1.10643	1.10234	1.03433	1.03459	1.0338	1.02762	1.04312	1.06843
								414.001	1.11943	1.05801	1.12027	1.08261	1.05412	1.01765	1.05304	1.01918	1.05116	1.09404
								420.001	1.09449	1.10641	1.13437	1.09424	1.0613	1.03892	1.03756	1.0457	1.07181	1.0754
								426.001	1.10522	1.1079	1.12713	1.10854	1.06687	1.0316	1.04653	1.03554	1.07376	1.06576
								432.001	1.11913	1.12276	1.11631	1.10083	1.07228	1.04463	1.06287	1.0395	1.04928	1.09272
								438.001	1.1044	1.14754	1.14896	1.07787	1.08184	1.06033	1.06448	1.03812	1.09847	1.0971
								444.001	1.10336	1.164	1.14123	1.09757	1.09527	1.06512	1.07855	1.03244	1.10101	1.09263
								450.001	1.11109	1.15987	1.13172	1.12674	1.09657	1.07244	1.0717	1.03486	1.11963	1.10902
								456.001	1.11513	1.19068	1.12533	1.13292	1.0934	1.0724	1.0751	1.05028	1.13018	1.11653
								462.001	1.10702	1.18723	1.12427	1.11083	1.11167	1.08729	1.07866	1.06768	1.1503	1.14033
								468.001	1.11024	1.22729	1.14887	1.13771	1.12295	1.10399	1.08211	1.07078	1.14772	1.13927
								474.001	1.10001	1.19228	1.19742	1.13027	1.12251	1.11566	1.09246	1.07361	1.15364	1.15793
								480.001	1.10422	1.2222	1.17968	1.14306	1.12937	1.1101	1.08517	1.09322	1.14661	1.13791
								486.001	1.14177	1.23511	1.1988	1.15571	1.13353	1.06906	1.09614	1.09822	1.13509	1.16137
								492.001	1.16092	1.2539	1.21568	1.17479	1.14022	1.09883	1.10272	1.10755	1.14061	1.14074
								498.001	1.14951	1.23389	1.18668	1.18187	1.13857	1.09482	1.10063	1.11259	1.13853	1.16078
								504.001	1.14344	1.25554	1.21947	1.19106	1.13248	1.0744	1.11499	1.1215	1.17568	1.15883
								510.001	1.13814	1.25643	1.24256	1.17675	1.13268	1.11623	1.10351	1.11908	1.1632	1.16842
								516.001	1.14756	1.25013	1.22785	1.19908	1.15594	1.11626	1.1277	1.12285	1.17278	1.16708
								522.001	1.17917	1.26339	1.2242	1.20213	1.14489	1.1155	1.11449	1.11625	1.15719	1.18465
								528.002	1.16419	1.28301	1.22122	1.21106	1.13755	1.10847	1.11354	1.12384	1.18923	1.18178
								534.002	1.16884	1.28518	1.24018	1.20007	1.13698	1.12859	1.12608	1.13248	1.2143	1.19946
								AUC
								Ex-4	Ex-F1
								20.83	11.14
								14.67	10.88
								22.38	4.538
								21.2	10.07
								12.35	11.79

## Sheet: Fig 3
	Fig 3b
	Veh	Ex-4
	0	0.165
	0.119	0.491
	0.085	0.275
	0.083	0.602
	0.104	0.698

## Sheet: Fig 4
	Fig 4a					Fig 4b
							Repeat 1				Repeat 2				Repeat 3				Repeat 4				Repeat 5
							Ctrl RNAi Veh	Ctrl RNAi Ex-4	VAPB RNAi Veh	VAPB RNAi Ex-4	Ctrl RNAi Veh	Ctrl RNAi Ex-4	VAPB RNAi Veh	VAPB RNAi Ex-4	Ctrl RNAi Veh	Ctrl RNAi Ex-4	VAPB RNAi Veh	VAPB RNAi Ex-4	Ctrl RNAi Veh	Ctrl RNAi Ex-4	VAPB RNAi Veh	VAPB RNAi Ex-4	Ctrl RNAi Veh	Ctrl RNAi Ex-4	VAPB RNAi Veh	VAPB RNAi Ex-4
						SPHKAP-EGFP	220.591	229.414	215.856	224.653	291.161	284.971	284.956	352.668	24.298	33.11	31.549	35.552	42.094	44.083	35.507	15.755	63.27	70.858	60.595	74.573
						SNAP/FLAG-hGLP-1R	478.657	449.05	412.243	434.821	380.091	248.581	259.492	401.792	143.716	166.353	171.119	188.973	157.361	154.977	145.482	117.858	167.72	117.952	108.547	128.62
						Ratio	0.460854	0.510887	0.523613	0.516656	0.76603	1.14639	1.09813	0.877738	0.16907	0.199035	0.184369	0.188133	0.2675	0.284449	0.244065	0.133678	0.377236	0.600736	0.558237	0.579793
						AVG Veh	0.408138
						Normalised to AVG Veh	1.12916	1.25175	1.28293	1.26589	1.87689	2.80883	2.69059	2.15059	0.414246	0.487665	0.451732	0.460954	0.655415	0.696943	0.597996	0.327531	0.924286	1.47189	1.36777	1.42058
Fig 4e			Fig 4f								Fig 4g										Fig 4h										Fig 4i
Mito	ER		Time (sec)	Control RNAi			SPHKAP RNAi				Time (sec)	Control RNAi				SPHKAP RNAi					Time (sec)	Control RNAi				SPHKAP RNAi					Time (sec)	Control RNAi					SPHKAP RNAi
0.172	0.714		0	1.00475	0.977576	0.994582	0.998463	0.939191	0.938006		0	0.966039	0.893665	0.892823	0.999724	0.95796	0.930334	0.905207	0.915352		0	0.972556	0.977715	0.923308	0.986778	0.957952	0.974417	0.984775	1.03797		0	1.01218	0.999241	0.998075	0.967377		0.986871	1.00054	1.03095	1.0067
0.091	0.494		6	1.00303	0.979157	0.995198	1.00029	0.941098	0.9404		6	0.981873	0.906327	0.910834	1.0043	0.969191	0.945617	0.935647	0.930444		6	1.00975	0.995111	0.948867	0.997571	0.994945	1.00277	0.993439	1.03916		6	1.02062	0.995462	0.993736	0.952759		0.99968	1.00431	1.01458	0.989543
0.168	0.511		12	1.00307	0.977571	0.994578	1.00034	0.94261	0.940932		12	0.992647	0.934385	0.932438	1.02198	0.980412	0.958842	0.956352	0.95457		12	0.995164	0.997378	0.946189	1.00384	1.00274	0.998176	0.994595	1.00759		12	1.02241	0.997679	0.988197	0.989349		1.00903	1.0193	1.0051	1.00237
0.125	0.447		18	1.00297	0.980146	0.996141	1.0008	0.943721	0.942335		18	0.996634	0.996647	0.954413	1.06087	0.985288	0.971672	0.977608	0.973924		18	0.998915	1.00085	0.98454	0.999872	1.00608	1.00533	0.99666	0.962888		18	1.01796	0.99816	0.99557	1.00555		0.991802	1.00936	1.01217	0.993059
0.247	0.533		24	1.00131	0.978622	0.996284	1.00005	0.945126	0.941182		24	1.00248	0.999854	0.979103	1.01988	0.986205	0.99402	1.01069	0.991405		24	1.00345	1.00674	0.984148	1.01185	1.00977	1.00108	0.998649	0.961171		24	1.00689	0.997943	1.00797	1.01901		0.990411	1.0052	1.00905	0.99891
			30	1.00205	0.97873	0.996473	0.999652	0.94542	0.940915		30	1.00634	0.998632	1.00486	1.00017	0.988098	1.01967	1.01394	1.00755		30	1.0063	1.00074	1.03436	1.00712	1.00001	1.003	0.999683	0.989959		30	0.982461	0.99422	1.01196	1.00211	1.00148	0.99209	0.992177	1.00836	0.996518	1.02523
			36	1.00181	0.979544	0.99735	0.998963	0.947333	0.941704		36	1.00429	1.06	1.04029	0.974016	1.02914	1.03099	1.02443	1.02819		36	0.996715	0.999214	1.04144	0.999393	1.00364	1.00287	1.00008	0.990412		36	1.00568	0.991349	0.993063	1.00443	0.997327	0.996376	1.00794	1.00239	1.01124	1.0173
			42	1.00063	0.981275	0.998053	0.998779	0.948601	0.940852		42	1.01453	1.05162	1.0706	0.952145	1.04312	1.03347	1.04823	1.05061		42	1.00402	1.00128	1.02689	0.995053	1.00887	1.00069	1.00495	0.998738		42	1.01928	0.987672	0.984573	0.983625	1.00723	0.99568	1.00239	1.00174	0.989722	1.02651
			48	1.00018	0.980799	0.998487	0.998597	0.950308	0.942339		48	1.01687	1.07589	1.10419	0.958612	1.03392	1.05168	1.06045	1.06783		48	1.00345	1.00372	1.0501	0.994999	1.00981	1.00842	1.00723	1.01168		48	1.00408	0.993405	0.998148	1.02076	1.0144	0.996857	1.00694	0.993635	1.00092	1.01582
			54	0.999279	0.982211	0.998635	0.997903	0.949356	0.94289		54	1.0183	1.08298	1.11046	1.00831	1.02668	1.06371	1.06744	1.08012		54	1.00969	1.01725	1.06016	1.00353	1.0062	1.00323	1.01993	1.00044		54	0.99659	1.01169	0.993151	1.00412	1.00357	1.00184	1.00232	1.00076	0.997876	1.01126
			60	0.99935	0.984054	0.998905	0.99908	0.952869	0.963378		60	1.05412	1.02442	0.744484		1.05411	1.15192	0.898283			60	0.981993	1.08595	1.09558	0.986372	0.910343	1.05593	1.0629			60	1.00467	1.01569	1.00422	1.03475	1.00447	1.00213	1.00295	1.01341	0.986097	1.013
			66	0.997516	0.981956	1.00365	0.999052	0.953396	1.00834		66	1.25685	1.1163	1.4549	2.12248	1.55104	1.41177	1.15876	1.20759		66	0.960471	1.10756			0.957918	0.974361	1.032			66	1.01661	1.01851	0.995672	1.01422	0.996806	1.00516	1.00412	1.00777	1.01265	1.01733
			72	0.998491	0.98184	0.99988	0.999037	0.952879	1.02912		72	1.38927	1.13375	2.21405	2.88856	2.01101	1.78678	1.23718			72	1.01181	1.15355	1.06904	1.07166	0.971493	1.04479	1.08683	1.01411		72	1.02168	1.01465	1.00922	0.998676	0.993854	1.00828	0.999434	0.99574	1.02175	0.994838
			78	0.997577	0.985576	1.00086	0.99948	0.962988	1.05394		78	1.52045	1.84402	2.71623	3.09252	2.12584	1.92685	2.23249	1.2818		78	1.04967	1.1961	1.12238	1.11616	0.966711	1.05428	1.02037	1.09888		78	0.997989	1.02182	0.991618	1.03349	0.992487	1.01077	1.00234	0.98905	0.995296	1.0164
			84	0.998437	0.991989	1.00128	0.999526	0.99439	1.06722		84	1.60892	2.69763	2.77781	3.14597	2.20818	1.99325	2.93026	2.4551		84	1.07364	1.22676	1.15928	1.10886	0.941831	1.0635	1.02834	1.11698		84	0.97901	1.02594	0.992001	1.00009	0.996608	0.992979	0.997985	0.986788	0.992165	1.00111
			90	0.997366	1.00563	1.00236	0.999545	1.04381	1.08121		90	1.6728	2.91688	2.8324	3.13836	2.26909	2.0197	3.05049	3.01746		90	1.1089	1.24446	1.18392	1.1292	0.973853	1.08857	1.03835	1.11454		90	0.984342	1.01124	1.00298	1.01539	0.990749	1.0014	0.994727	0.97838	1.01034	0.987153
			96	0.99845	1.03084	1.00289	0.999844	1.0995	1.08544		96	1.72796	2.86601	2.89857	3.1229	2.23763	1.98008	3.10234	2.94704		96	1.13877	1.26164	1.21187	1.14348	0.994264	1.09916	1.03289	1.12611		96	1.00619	1.01138	1.001	1.00307	1.0004	1.00463	1.00553	0.975887	1.02717	0.994357
			102	0.998278	1.04964	1.00451	1.00163	1.15179	1.09465		102	1.77396	2.75453	2.95103	3.10327	2.21219	2.09551	3.1081	2.69481		102	1.16145	1.27175	1.2311	1.16117	0.992119	1.11108	1.02833	1.14163		102	1.00769	0.996131	1.01443	0.971202	0.983591	1.00639	1.00921	0.983442	1.02909	0.958761
			108	0.99788	1.08194	1.00704	1.00055	1.20019	1.10018		108	1.80348	2.68738	3.01215	3.11497	2.23477	2.19423	3.11296	2.61247		108	1.18464	1.29316	1.25505	1.18731	1.00524	1.11227	1.02716	1.1567		108	1.03398	1.0234	1.00429	0.994094	0.991731	1.00782	0.997172	0.990794	1.01292	0.963455
			114	0.997575	1.1109	1.01284	1.00842	1.23542	1.10496		114	1.85424	2.76337	3.01801	3.08664	2.28475	2.24114	3.09481	2.80691		114	1.20694	1.30506	1.27613	1.20006	1.01072	1.12192	1.03936	1.16554		114	1.04636	1.01674	1.01439	1.04685	0.98445	1.01608	1.00263	0.994558	1.02163	0.948677
			120	1.00032	1.13746	1.02483	1.02808	1.26691	1.10292		120	1.87066	2.83044	3.07159	3.06707	2.30666	2.26953	3.11965	3.09187		120	1.2256	1.29677	1.2937	1.21592	1.02662	1.12712	1.05346	1.18954		120	1.01442	1.0059	1.00574	1.05192	1.00496	1.00592	1.05460994086992*	1.00544	1.0183	0.965859
			126	1.0077	1.16755	1.04269	1.07576	1.28859	1.10612		126	1.90577	2.86352	3.06905	3.03055	2.31013	2.30098	3.14365	3.22523		126	1.24212	1.31529	1.2981	1.23814	1.02971	1.12517	1.05337	1.18461		126	1.00942	1.01408	1.01089	1.05566	1.00218	1.01921	1.01553	1.00347	0.99928	0.970346
			132	1.02535	1.18979	1.06648	1.14588	1.30588	1.10673		132	1.91784	2.89677	3.0762	3.02004	2.31435	2.27914	3.08584	3.32071		132	1.25666	1.32176	1.2994	1.24516	1.04455	1.12715	1.05834	1.19772		132	1.03595	1.00884	1.0108	1.0707	1.00552	1.01108	0.996891	0.984514	1.03368	0.972624
			138	1.05861	1.21182	1.09969	1.21211	1.31614	1.10931		138	1.9423	2.9386	3.07296	3.00046	2.28878	2.32382	3.11544	3.43191		138	1.27841	1.3267	1.31368	1.25383	1.04875	1.13637	1.06593	1.20318		138	1.01796	1.01471	1.00581	1.10927	1.00892	1.01733	0.996267	0.978651	1.01874	0.980748
			144	1.10148	1.22052	1.12934	1.26101	1.32635	1.10894		144	1.97476	3.04492	3.10078	2.98186	2.28478	2.30616	3.10023	3.46061		144	1.27762	1.32404	1.33206	1.28064	1.03729	1.13785	1.0855	1.21177		144	0.986097	1.00802	1.01395	1.15627	1.01926	1.00891	1.00781	0.970412	1.01916	0.977538
			150	1.15039	1.23633	1.15742	1.29637	1.33363	1.11169		150	1.99664	3.07412	3.13589	2.90503	2.31511	2.27622	3.07113	3.5828		150	1.2874	1.32681	1.32387	1.27084	1.0401	1.14025	1.07323	1.21708		150	0.991794	1.01323	1.01773	1.10584	1.0234	1.02153	0.994697	0.969846	1.02053	0.983617
			156	1.19558	1.2431	1.17835	1.31978	1.33667	1.10785		156	2.00812	3.11656	3.10685	2.85216	2.30365	2.31035	3.10979	3.59782		156	1.28788	1.33893	1.3411	1.30404	1.04961	1.14161	1.07483	1.22124		156	1.02589	1.02435	1.02188	1.12773	1.02397	1.01433	1.0061	0.967595	1.04099	0.974015
			162	1.24027	1.25109	1.19682	1.33539	1.34199	1.10989		162	2.01073	3.19185	3.09726	2.77593	2.29239	2.29312	3.04815	3.73014		162	1.30915	1.33162	1.34692	1.29289	1.04561	1.13512	1.08626	1.22249		162	1.0691	1.00778	1.01829	1.15398	1.03696	1.01376	1.01733	0.969071	1.05765	0.981435
			168	1.27449	1.2661	1.21124	1.34499	1.34456	1.11259		168	2.00864	3.18315	3.07511	2.77468	2.29435	2.24265	3.02855	3.73776		168	1.31254	1.34627	1.34448	1.3025	1.04744	1.14265	1.09841	1.22485		168	1.10527	1.00971	1.02012	1.14614	1.05123	1.00155	1.01974	0.975698	1.04767	0.992274
			174	1.30141	1.27602	1.22026	1.34871	1.34739	1.11372		174	2.01499	3.18428	3.07516	2.66134	2.31126	2.15446	3.02037	3.77536		174	1.31148	1.3349	1.35743	1.3102	1.04166	1.14208	1.08835	1.23614		174	1.07556	1.01723	1.01032	1.12038	1.05498	1.0191	1.00542	0.966885	1.03411	0.996193
			180	1.32414	1.28393	1.22704	1.35049	1.34878	1.11137		180	2.0173	3.28395	3.06529	2.58249	2.30786	2.1189	2.96815	3.73364		180	1.32477	1.337	1.34518	1.31605	1.04569	1.13914	1.08964	1.2345		180	1.12636	1.01699	1.00939	1.11616	1.04606	1.02626	1.01783	0.97001	1.04425	0.990715
			186	1.34007	1.29546	1.22953	1.35345	1.34896	1.11084		186	2.01936	3.26243	3.08389	2.57651	2.33097	2.01025	2.99399	3.64514		186	1.32364	1.34759	1.35458	1.31844	1.04992	1.13739	1.1005	1.2375		186	1.11494	1.02319	1.00044	1.1473	1.0517	1.02961	1.01184	0.965883	1.02629	0.994622
			192	1.35142	1.30573	1.23132	1.35422	1.34993	1.1124		192	2.02788	3.31787	3.12077	2.53867	2.36299	2.05032	2.9508	3.68143		192	1.3366	1.35892	1.36267	1.32375	1.04613	1.14932	1.10508	1.23511		192	1.14224	1.01381	1.00678	1.16583	1.05316	1.02413	1.00786	0.960619	1.00416	0.983328
			198	1.36416	1.30113	1.23619	1.35436	1.35106	1.11149		198	2.02901	3.28433	3.05558	2.43911	2.38556	2.06463	2.83966	3.85114		198	1.34397	1.35062	1.35235	1.33663	1.05312	1.14481	1.09676	1.24201		198	1.12498	1.03261	1.00346	1.13747	1.05191	1.02846	1.01052	0.963845	1.02832	0.972682
			204	1.36778	1.31463	1.23173	1.35329	1.34984	1.10976		204	2.03246	3.33368	3.04669	2.51102	2.3806	2.05623	2.78912	3.88718		204	1.35217	1.36804	1.34855	1.33795	1.0461	1.14694	1.09843	1.23762		204	1.15129	1.04353	1.00331	1.16636	1.04201	1.03267	1.00287	0.975668	1.01762	0.969557
			210	1.3729	1.30851	1.23029	1.35261	1.34853	1.11066		210	2.03627	3.23971	3.01478	2.44727	2.41416	2.146	2.74583	3.94406		210	1.34674	1.37141	1.3581	1.34288	1.05339	1.15264	1.10611	1.24893		210	1.14775	1.04761	0.997285	1.18205	1.04995	1.02913	1.00428	0.986881	1.03015	0.972271
			216	1.37214	1.31637	1.23071	1.35144	1.34598	1.11233		216	2.05095	3.33769	3.00488	2.36586	2.39357	2.18694	2.6593	3.90113		216	1.34871	1.36894	1.36399	1.32773	1.04978	1.16151	1.11335	1.25704		216	1.18546	1.02458	1.02532	1.18068	1.05235	1.04604	1.00749	0.977889	1.03071	0.972621
			222	1.37644	1.31364	1.22954	1.35149	1.3435	1.11109		222	2.07195	3.30275	3.02247	2.34507	2.38518	2.10222	2.62449	3.98756		222	1.35033	1.35599	1.35703	1.33998	1.07108	1.15931	1.10988	1.24486		222.001	1.1829	1.03307	1.02695	1.20412	1.05038	1.04517	1.00876	0.980503	1.03896	0.969925
			228	1.37556	1.31107	1.22846	1.35039	1.33971	1.10757		228	2.09224	3.42569	2.9807	2.24324	2.38652	2.10404	2.55289	3.95192		228	1.36213	1.37014	1.3657	1.33436	1.04458	1.15769	1.11042	1.2469		228.001	1.17086	1.03426	0.996011	1.18941	1.04577	1.02169	1.01288	0.998558	1.02211	0.961644
			234	1.37699	1.32327	1.22721	1.35071	1.33758	1.11574		234	2.09553	3.40317	3.04645	2.16497	2.37833	2.01403	2.46422	3.96444		234	1.35748	1.36495	1.37651	1.35072	1.05247	1.15764	1.11502	1.25961		234.001	1.18413	1.03387	1.00844	1.22024	1.0573	1.02738	1.00854	0.98571	1.04901	0.968196
			240	1.37943	1.32065	1.22818	1.34993	1.3346	1.10915		240	2.10208	3.33161	2.94335	2.15064	2.37628	2.05906	2.49056	3.94504		240	1.3647	1.35859	1.38353	1.34631	1.05228	1.14511	1.1172	1.25603		240.001	1.18829	1.04715	1.01477	1.21449	1.06607	1.03413	1.0102	0.987632	1.04651	0.960009
			246	1.37634	1.32043	1.22681	1.34935	1.33077	1.10714		246	2.11573	3.35875	2.96827	2.10982	2.36245	2.12077	2.35884	3.98919		246	1.37564	1.36238	1.37221	1.34395	1.05477	1.14849	1.11343	1.25358		246.001	1.17549	1.06001	1.01758	1.19179	1.0507	1.03937	1.00092	0.986766	1.03535	0.960515
			252	1.37878	1.32001	1.22702	1.35016	1.32866	1.10702		252	2.14062	3.37502	2.8967	2.06156	2.37985	1.88244	2.39994	3.91252		252	1.36127	1.34867	1.3757	1.35134	1.05378	1.15185	1.12532	1.25892		252.001	1.17374	1.0518	1.01191	1.15864	1.06962	1.04084	1.00879	0.997051	1.01963	0.959478
			258	1.3782	1.3211	1.22623	1.34875	1.32525	1.10667		258	2.14918	3.34665	2.88206	2.02114	2.35715	1.87665	2.3389	3.95033		258	1.36485	1.36215	1.37591	1.3599	1.06563	1.15549	1.12629	1.25762		258.001	1.16106	1.04416	1.01074	1.16079	1.06084	1.03423	1.00973	0.992425	1.03035	0.958742
			264	1.37724	1.31189	1.22498	1.34954	1.32134	1.11123		264	2.12435	3.378	2.86932	1.94067	2.34914	1.88322	2.27179	3.97097		264	1.37216	1.3523	1.36329	1.35837	1.07702	1.14352	1.11543	1.26041		264.001	1.1788	1.04125	0.992457	1.17354	1.07141	1.02858	1.01995	0.99417	1.02094	0.960757
			270	1.37715	1.3171	1.2253	1.34864	1.3196	1.10947		270	2.13944	3.39242	2.82311	1.90845	2.37635	1.79389	2.23665	4.03788		270	1.38749	1.3662	1.37028	1.36214	1.06703	1.14739	1.12468	1.27294		270.001	1.15866	1.05654	1.02872	1.16996	1.06258	1.03453	1.0089	1.00996	1.02435	0.953135
			276	1.377	1.31697	1.22563	1.34814	1.31951	1.10885		276	2.16153	3.35548	2.82187	1.96587	2.35289	1.70045	2.19973	3.99187		276	1.37402	1.35471	1.36221	1.35591	1.06034	1.1523	1.13514	1.26713		276.001	1.17809	1.05307	1.04923	1.16878	1.0662	1.00527	1.01941	1.01615	1.01959	0.947865
			282	1.37807	1.31825	1.22425	1.34854	1.31567	1.10859		282	2.13713	3.36152	2.77039	1.96055	2.32345	1.63883	2.19537	4.0044		282	1.3798	1.36377	1.37185	1.35817	1.06511	1.14726	1.1186	1.27733		282.001	1.16172	1.06063	1.02285	1.17125	1.08861	1.0128	1.01473	1.00935	1.00964	0.946208
			288	1.3768	1.31977	1.22636	1.34745	1.31304	1.10932		288	2.12344	3.38753	2.73561	1.91183	2.30816	1.56947	2.15739	4.01244		288	1.36554	1.36393	1.36771	1.37191	1.07001	1.15197	1.13708	1.27181		288.001	1.15607	1.05102	1.03089	1.15303	1.0928	1.01309	1.01284	1.0119	1.00641	0.942248
			294	1.37704	1.31662	1.22567	1.3486	1.31293	1.1115												294	1.39288	1.37028	1.36442	1.36202	1.07535	1.14372	1.13592	1.26299		294.001	1.15533	1.06925	1.0272	1.13303	1.08021	1.02106	1.02014	1.00978	1.00492	0.947685
			300	1.37604	1.3142	1.2267	1.3482	1.3116	1.11052		AUC										300	1.39015	1.37571	1.36748	1.36845	1.07301	1.12443	1.12158	1.27226		300.001	1.15771	1.06829	1.03328	1.16167	1.08935	1.01276	1.02034	1.00939	1.00134	0.95453
			306	1.37658	1.31875	1.22729	1.34856	1.30919	1.10644		Control RNAi	SPHKAP RNAi									306	1.3888	1.37405	1.36657	1.36939	1.07304	1.12623	1.13156	1.26458		306.001	1.1739	1.06201	1.0328	1.1854	1.09171	1.01264	1.02049	0.991189	1.02603	0.951145
			312	1.37774	1.32064	1.22747	1.34925	1.30915	1.1097		235.8	313.2									312	1.40767	1.3726	1.37278	1.37101	1.06613	1.14543	1.13109	1.27158		312.001	1.17968	1.06378	1.04008	1.16477	1.08684	1.01823	1.02217	1.00912	1.01217	0.944614
			318	1.37855	1.31189	1.22832	1.35012	1.30998	1.1095		476.4	260.2									318	1.39869	1.37872	1.36443	1.36947	1.08299	1.14805	1.12904	1.27842		318.001	1.18609	1.05791	1.04041	1.18229	1.09599	1.0147	1.01981	1.01565	1.03505	0.942857
			324	1.37721	1.31361	1.22803	1.35052	1.30966	1.11136		455.3	405.1									324	1.40041	1.37943	1.35517	1.37132	1.07832	1.14908	1.13652	1.27858		324.001	1.19085	1.05881	1.05769	1.15645	1.11036	1.01524	1.01955	1.01947	1.07774	0.946118
			330	1.37286	1.31594	1.22786	1.35043	1.31051	1.10737		379.1	564.3									330	1.40211	1.38312	1.35803	1.36967	1.08034	1.15353	1.14275	1.28496		330.001	1.18951	1.04645	1.04727	1.16289	1.11863	1.019	1.01399	1.0217	1.0238	0.942599
			336	1.37382	1.3156	1.2285	1.35104	1.31034	1.11184												336	1.4015	1.37001	1.35471	1.3785	1.07931	1.14884	1.1369	1.27864		336.001	1.18105	1.05633	1.05591	1.12933	1.11562	1.01952	1.01321	1.02495	1.02714	0.942606
			342	1.37849	1.31523	1.22977	1.35152	1.30887	1.10795												342	1.40575	1.37354	1.36484	1.37699	1.08637	1.1624	1.14128	1.28312		342.001	1.17957	1.05787	1.09155	1.13775	1.12385	1.01951	1.01865	1.02244	1.02985	0.963008
			348	1.37712	1.30947	1.23754	1.35119	1.3104	1.10901												348	1.41111	1.37328	1.36905	1.3978	1.07625	1.16271	1.13685	1.28223		348.001	1.14101	1.06346	1.02076	1.09588	1.12493	1.02704	1.01305	1.0334	1.02044	0.942499
			354	1.37309	1.30968	1.23754	1.35243	1.31085	1.10668												367.926	1.39903	1.38012	1.37213	1.38328	1.09514	1.15245	1.14307	1.28224		354.001	1.13187	1.06688	1.04901	1.05937	1.13785	1.02669	1.01603	1.01964	1.00322	0.953559
			360	1.37268	1.31235	1.23754	1.35097	1.30929	1.10548																						360.001	1.16046	1.06636	1.05888	1.05813	1.11769	1.0202	1.01469	1.01917	1.00713	0.956026
			366	1.37542	1.31766	1.23754	1.35109	1.3109	1.10992												AUC										366.001	1.16204	1.06673	1.11841	1.08154	1.13096	1.0148	1.00957	1.00795	1.02401	0.965724
			372	1.37522	1.31564	1.23754	1.35108	1.30894	1.10933												Control RNAi	SPHKAP RNAi									372.001	1.1563	1.05951	1.04443	1.05722	1.12585	1.025	1.01979	1.02228	1.0504	0.957865
			378	1.37513	1.31564	1.23754	1.35068	1.31066	1.10854												93.91	13.26									378.001	1.14482	1.06797	1.05878	1.04726	1.11274	1.02328	1.01876	1.03825	1.03832	0.955674
			384	1.37758	1.31372	1.23754	1.34989	1.31055	1.1086												102.4	41.1									384.001	1.14067	1.05862	1.04741	1.03065	1.12209	1.00457	1.02199	1.02367	1.04229	0.964662
			390	1.37993	1.31616	1.23754	1.35038	1.30967	1.11196												99.52	30.39									390.001	1.23219	1.06749	1.06512	1.03541	1.12628	1.02122	1.02724	1.02956	1.04241	0.960748
			396	1.37534	1.31591	1.23754	1.34931	1.31195	1.11056												91.35	68.47									396.001	1.25441	1.06166	1.04514	1.06727	1.15898	1.00653	1.03086	1.03002	1.05866	0.962828
			402	1.3755	1.31467	1.23754	1.35077	1.30862	1.11035																						402.001	1.26102	1.06599	1.0523	1.04414	1.13582	1.00635	1.01786	1.0528	1.05295	0.965187
			408	1.37318	1.31656	1.23754	1.3482	1.30821	1.11084																						408.001	1.21738	1.07336	1.0533	1.04603	1.18672	1.00653	1.02038	1.04675	1.03146	0.962643
			414	1.37596	1.31196	1.23754	1.3496	1.30836	1.11296																						414.001	1.27306	1.06999	1.04955	0.99519		1.01805	1.02162	1.04556	1.05212	0.952142
			420	1.37446	1.31476	1.23754	1.35053	1.31019	1.10888																						420.001	1.24542	1.09675	1.0658	1.02818		1.01331	1.01986	1.05116	1.04214	0.979383
			426	1.38868	1.3142	1.23754	1.34813	1.33255	1.11275																						426.001	1.21122	1.0723	1.05805	1.08182		1.01596	1.03084	1.05936	1.06394	0.975848
			432	1.40663	1.31324	1.23754	1.3481	1.35416	1.13424																						432.001	1.30613	1.09191	1.08078	1.05888		1.02826	1.02617	1.05813	1.075	0.991358
			438	1.41265	1.30988	1.23754	1.34708	1.3661	1.14																						438.001	1.40191	1.12641	1.08804	1.09569		1.04931	1.03916	1.05778	1.09746	0.989197
			444	1.41597	1.30766	1.24851	1.34728	1.37252	1.13862																						444.001	1.40761	1.12401	1.09761	1.07457		1.06245	1.04302	1.0837	1.08947	1.00442
			450	1.41851	1.31215	1.25706	1.34669	1.37547	1.13955																						450.001	1.38937	1.15858	1.10093	1.0761		1.06391	1.04217	1.08531	1.08774	1.01301
			456	1.4157	1.32506	1.26304	1.35064	1.37509	1.13598																						456.001	1.45269	1.17629	1.10036	1.0707		1.09947	1.06594	1.09253	1.09418	1.00782
			462	1.4207	1.33377	1.26815	1.36221	1.37321	1.13542																						462.001	1.44015	1.18696	1.12026	1.09284		1.10946	1.07223	1.09257	1.11398	1.01643
			468	1.41554	1.3417	1.26996	1.37245	1.37192	1.13546																						468.001	1.418	1.19644	1.12576	1.12943		1.10044	1.07957	1.11219	1.07547	1.00893
			474	1.4139	1.34439	1.27179	1.37897	1.3696	1.13481																						474.001	1.41281	1.21326	1.1179	1.1297		1.10341	1.08178	1.11069	1.09787	1.00752
			480	1.41461	1.34696	1.2738	1.38575	1.36912	1.13281																						480.001	1.42683	1.22008	1.12551	1.12099		1.1081	1.0924	1.13593	1.10321	1.02126
			486	1.41016	1.34434	1.27541	1.38845	1.36837	1.1312																						486.001	1.40523	1.21858	1.14996	1.11518		1.10725	1.09165	1.13305	1.08932	1.022
			492	1.4101	1.34535	1.27468	1.39139	1.36765	1.13055																						492.001	1.45356	1.25567	1.15522	1.11583		1.13079	1.09003	1.14703	1.11046	1.01406
			498	1.41032	1.33856	1.27427	1.3931	1.36539	1.1254																						498.001	1.41604	1.24734	1.17159	1.13868		1.14551	1.09576	1.14582	1.09241	1.02475
			504	1.40925	1.33964	1.27622	1.39502	1.36431	1.1301																						504.001	1.42454	1.24238	1.15976	1.06194		1.12576	1.10507	1.15346	1.09937	1.02648
			510	1.40841	1.34332	1.27877	1.39593	1.36125	1.12409																						510.001	1.3906	1.24662	1.19425	1.14002		1.12678	1.10402	1.16363	1.09197	1.03431
			516	1.40334	1.33803	1.2749	1.39498	1.36409	1.12755																						516.001	1.39027	1.25186	1.19214	1.08831		1.1409	1.11276	1.16555	1.09041	1.0391
			522	1.40417	1.34361	1.27363	1.39897	1.36338	1.12579																						522.001	1.40082	1.25294	1.20084	1.10966		1.14373	1.13669	1.15191	1.11003	1.02488
			528	1.40559	1.33156	1.27342	1.39551	1.36096	1.12039																						528.001	1.40012	1.24838	1.21106	1.12213		1.13786	1.14687	1.1658	1.10215	1.05605
			534	1.40454	1.33109	1.2743	1.39573	1.35992	1.12393																						534.001	1.36185	1.2547	1.20698	1.09736		1.14995	1.1287	1.15013	1.11874	1.06074
			540	1.40135	1.33524	1.27185	1.39444	1.36107	1.12406
			546	1.40081	1.33134	1.27158	1.39283	1.36097	1.12401																						AUC
			552	1.40343	1.33014	1.27157	1.3912	1.36064	1.12015																						Control RNAi	SPHKAP RNAi
			558	1.40065	1.33631	1.2719	1.39151	1.36245	1.12434																						42.74	6.087
			564	1.40368	1.33271	1.27069	1.38889	1.36115	1.12361																						13.04	3.839
			570	1.39653	1.33653	1.27083	1.3878	1.36142	1.12405																						8.696	0.1759
			576	1.39946	1.33052	1.27026	1.38973	1.36158	1.1227																						37.95	8.472
			582	1.40197	1.33679	1.26848	1.39042	1.36067	1.12117																						33.46	1.015
			588	1.4023	1.33662	1.26885	1.38936	1.36141	1.12287
			594	1.40185	1.33632	1.26947	1.38978	1.36527	1.12528
			AUC
			Control RNAi	SPHKAP RNAi
			95.75	97.58
			97.97	124.9
			64.2	58.4

## Sheet: Fig 5
Fig 5a												Fig 5b								Fig 5c			Fig 5d											Fig 5h
																								Control RNAi Veh	Control RNAi Ex-4	Control RNAi Thaps	Control RNAi Thaps + Ex-4	SPHKAP RNAi Veh	SPHKAP RNAi Ex-4	SPHKAP RNAi Thaps	SPHKAP RNAi Thaps + Ex-4
Time (sec)	Control RNAi					SPHKAP RNAi						Time (sec)	Control RNAi			SPHKAP RNAi				Control RNAi	SPHKAP RNAi		TUNEL-positive	3	2	10	1	1	1	12	6												Repeat 1						Repeat 2
0	1.01404	1.00785	0.992495	1.00411	1.00447	0.996801	1.00155	0.995481				0	0.995838	1.03387	0.974349	0.998535	1.01429	1.00052		4.94543	3.0532		Total	468	375	392	315	324	938	342	353												Control RNAi 0'	Control RNAi 5'	Control RNAi 15'	SPHKAP RNAi 0'	SPHKAP RNAi 5'	SPHKAP RNAi 15'	Control RNAi 0'
12	1.01129	0.998882	0.993113	0.998279	1.00528	1.00034	0.999106	1.001				6	0.997521	1.01814	0.998104	0.998585	1.00243	1.00595		3.95697	2.66295		%	0.641026	0.533333	2.55102	0.31746	0.308642	0.10661	3.50877	1.69972											phospho-Drp1	114.66	98.639	106.432	101.254	62.485	48.62	84.392
24	0.998274	0.998369	1.00305	0.999746	1.00263	1.00415	0.998383	0.999884		1.01239		12	0.997817	1.00933	1.00479	0.999178	0.999182	1.0057		5.78128	3.691																					total Drp1	178.285	176.496	177.546	150.975	153.361	174.007	147.423
36	0.991651	0.997783	1.00349	1.00064	0.994526	1.00134	1.00069	0.998537	1.00257	1.00406		18	0.998196	1.00253	1.01166	0.999224	0.998737	1.00756						Control RNAi Veh	Control RNAi Ex-4	Control RNAi Thaps	Control RNAi Thaps + Ex-4	SPHKAP RNAi Veh	SPHKAP RNAi Ex-4	SPHKAP RNAi Thaps	SPHKAP RNAi Thaps + Ex-4											Ratio	0.643128	0.558874	0.599462	0.670667	0.407437	0.279414	0.572448
48	0.984745	0.997115	1.00786	0.997218	0.993093	0.997369	1.00027	1.0051	0.997431	0.983552		24	0.999476	0.998813	1.00351	0.999728	1.00132	1.00378					TUNEL-positive	2	1	10	2	1	1	10	4
60	0.984803	1.00051	1.0062	1.03049	1.01543	0.996215	1.00177	1.00311	1.00507	1.02314		30	1.00055	0.989545	0.998819	1.00053	0.996618	1.00189					Total	376	314	336	470	423	532	303	314
72	0.988428	1.00546	0.999559	1.02304	1.01662	0.9909	0.999537	1.00372	1.00222	1.0079		36	1.00133	0.982978	1.00246	1.0006	0.993825	0.997708					%	0.531915	0.318471	2.97619	0.425532	0.236407	0.18797	3.30033	1.27389
84	0.978744	1.00131	1.00856	1.01799	1.01285	0.978618	0.99813	1.00387	1.00579	0.997191		42	1.00298	0.985432	1.00194	1.00087	0.999745	0.994419
96	0.982197	0.999826	1.00581	1.0146	1.01155	0.97727	0.99013	1.00758	1.01169	0.990498		48	1.00278	0.979355	1.00438	1.0013	0.996431	0.988341						Control RNAi Veh	Control RNAi Ex-4	Control RNAi Thaps	Control RNAi Thaps + Ex-4	SPHKAP RNAi Veh	SPHKAP RNAi Ex-4	SPHKAP RNAi Thaps	SPHKAP RNAi Thaps + Ex-4
108	0.982987	0.994827	1.00411	1.00656	1.00602	0.968318	0.988313	1.00175	1.00808	0.977045		54	1.00351			1.00145	0.997414	0.994126					TUNEL-positive	2	1	7	3	2	2	20	9
120	0.976766	0.993706	1.01014	1.00333	0.996704	0.966964	0.984001	0.995708	1.00926	0.96888		60		0.994405	1.0104			0.991044					Total	470	466	299	353	627	723	553	564
132	0.976002	0.994885	1.00809	1.00303	0.999197	0.96202	0.977153	0.997452	1.00221	0.953971		66	1.00053	1.00015	0.999098	1.00277	0.995867	0.941833					%	0.425532	0.214592	2.34114	0.849858	0.318979	0.276625	3.61664	1.59574
144	0.983242	0.990557	1.00724	1.00264	0.997052	0.962679	0.97541	0.992706	0.997041	0.946659		72	1.00389	1.00342	1.0037	1.00212	0.98416	0.926006
156	0.982093	0.991293	1.01303	1.00541	0.997012	0.962273	0.97595	0.987014	0.995867	0.9422		78	1.00533	1.01114	1.00656	1.00212	0.972958	0.912927		Fig 5e														Fig 5f
168	0.981553	0.986496	1.02182	0.996209	0.99532	0.955375	0.975842	0.987479	0.999049	0.943803		84	1.00556	1.01188	1.01853	1.00182	0.968283	0.909501																															Baseline corrected
180	0.994992	0.986918	1.04454	0.996312	0.992145	0.971545	0.997718	1.01338	0.999882	0.949924		90	1.00636	1.02257	1.00908	1.00169	0.967296	0.914715																Time (sec)	Control RNAi						SPHKAP RNAi							Time (sec)	Control RNAi
192	0.99896	0.994289	1.05369	1.01649	1.00018	0.997679	0.99517	1.0377	1.0107	0.957338		96	1.00746	1.0203	1.00726	1.00174	0.96616	0.92014																0	0.045256	0.0422853	0.0437707	0.0637424	0.0532807	0.0817359	0.0477337	0.0899586	0.0647889	0.11473	0.151682	0.133378		0	1
204	1.00075	1.02136	1.05307	1.02375	1.00311	1.00913	0.991618	1.04569	1.01231	0.955443		102	1.00852	1.01582	1.00893	1.00169	0.96203	0.911775																12.032	0.047237	0.0432513	0.0452442	0.0612467	0.050757	0.0836409	0.0477412	0.0884281	0.0633119	0.111676	0.144051	0.131593		12.032	1.04377
216	0.997117	1.03272	1.0496	1.02155	1.00535	1.00968	0.988627	1.04275	1.0116	0.946241		108	1.00809	1.01931	1.00392	1.00198	0.96197	0.909279																24.064	0.045489	0.0432934	0.0443912	0.0635243	0.0499383	0.0831345	0.0469368	0.0897333	0.0620393	0.108633	0.152275	0.124791		24.064	1.00515
228	0.999156	1.02805	1.05268	1.02713	1.00889	1.00755	0.981866	1.03516	1.01058	0.939369		114	1.00761	1.01546	1.00462	1.00202	0.957315	0.907801																36.096	0.0454741	0.042388	0.0439311	0.0630131	0.0515264	0.0838395	0.0467447	0.0931756	0.0612477	0.112957	0.14856	0.126439		36.096	1.00482
240	1.00138	1.02267	1.05195	1.02355	1.00404	0.998058	0.983687	1.02739	1.00076	0.928735		120	1.0072	1.01292	0.999796	1.00197	0.959993	0.905137																48.128	0.0464831	0.0421961	0.0443396	0.0622254	0.0510683	0.0835778	0.0456453	0.0935205	0.060832	0.111118	0.144892	0.131116		48.128	1.02711
252	0.997086	1.01627	1.05943	1.01804	1.00244	0.983269	0.972145	1.01996	0.992219	0.924207		126	1.00805	1.01813	0.99159	1.00174	0.954675	0.90197																60.16	0.0463558	0.0436968	0.0450263	0.0593314	0.0495501	0.0818957	0.0469713	0.0977297	0.059195	0.113104	0.144802	0.133614		60.16	1.0243
264	0.997684	1.00767	1.0517	1.0198	1.00016	0.976661	0.971628	1.00564	0.98916	0.920423		132	1.0071	1.01247	0.982861	1.00169	0.954062	0.907054																72.191	0.0472753	0.0441213	0.0456983	0.0601852	0.0501051	0.0860478	0.0478823	0.100808	0.0606438	0.110226	0.140176	0.13825		72.191	1.04462
276	0.990656	1.00077	1.05282	1.01441	0.997595	0.963776	0.966125	0.995885	0.985571	0.911005		138	1.00776	1.01331	0.985085	1.00166	0.952526	0.902889																84.223	0.0477715	0.0413289	0.0445502	0.0596939	0.0488683	0.0841547	0.0479005	0.0974691	0.0611247	0.113983	0.137467	0.129522		84.223	1.05558
288	0.98666	0.995564	1.05324	1.01261	0.994535	0.955961	0.970424	0.987874	0.972963	0.904545		144	1.00853	1.0112	0.979811	1.0019	0.954853	0.902061			Repeat 1			Repeat 2			Repeat 3			Repeat 4				96.255	0.0486385	0.0419791	0.0453088	0.0586618	0.0497831	0.0826777	0.0478517	0.0942917	0.0597737	0.11157	0.138029	0.138398		96.255	1.07474
300	0.980224	0.988526	1.05311	1.01433	0.982372	0.950303	0.964831	0.980983	0.963071	0.895453		150	1.00886	1.00791	0.976024	1.00175	0.954965	0.903728			Veh	Ex-4	FSK	Veh	Ex-4	FSK	Veh	Ex-4	FSK	Veh	Ex-4			108.287	0.0490901	0.0429067	0.0459984	0.0591064	0.0498635	0.0834176	0.047727	0.0914989	0.0606777	0.113507	0.135537	0.132178		108.287	1.08472
312	0.9722	0.988031	1.0575	1.00585	0.977157	0.944768	0.964032	0.981481	0.957653	0.888066		156	1.00884	1.00785	0.967128	1.0018	0.952428	0.897742		RRxpS/T	46.175	65.762	133.801	39.682	120.987	192.937	6.63	6.636	29.985	23.668	88.328			120.319	0.04806	0.0430054	0.0455327	0.058217	0.051672	0.0819786	0.0473585	0.0915105	0.0602581	0.111268	0.127065	0.128789		120.319	1.06196
324	0.965652	0.985464	1.05902	1.0114	0.975144	0.938131	0.966379	0.971919	0.953948	0.878609		162	1.00879	1.0065	0.971666	1.00184	0.955273	0.904749		MIC19-3xHA	157.756	134.542	106.505	121.326	156.654	124.427	135.976	94.132	60.012	207.082	198.98			132.351	0.0491906	0.0434736	0.0463321	0.0596383	0.0507156	0.0806215	0.0487518	0.0883021	0.057699	0.113835	0.133074	0.137444		132.351	1.08694
336	0.969791	0.97692	1.05622	1.00469	0.973826	0.935139	0.961608	0.972073	0.949523	0.87716		168	1.00874	1.01149	0.96834	1.00174	0.954693	0.893421		Ratio	0.292699	0.488784	1.25629	0.327069	0.77232	1.5506	0.0487586	0.0704967	0.49965	0.114293	0.443904			144.383	0.048664	0.044842	0.046753	0.0598791	0.0505987	0.0833216	0.0488355	0.0897984	0.0596442	0.115561	0.127457	0.136173		144.383	1.0753
348	0.976125	0.9594	1.05096	1.00514	0.971046	0.929853	0.958062	0.971153	0.941978	0.870181		174	1.00849	1.00496	0.95638	1.00173	0.956967	0.894515		AVG Veh	0.195705													156.415	0.0496333	0.044051	0.0468421	0.0575041	0.0514766	0.0810732	0.0495124	0.0889181	0.0603759	0.116422	0.127797	0.135626		156.415	1.09672
360	0.974477	0.965915	1.04444	1.00681	0.971753	0.925945	0.955203	0.974817	0.936484	0.862325		180	1.00824	1.00191	0.958017	1.00201	0.950945	0.891336		Normalised to AVG Veh	1.49561	2.49756	6.4193	1.67124	3.94635	7.92317	0.249144	0.36022	2.55308	0.584006	2.26823			168.447	0.0500062	0.0447335	0.0473699	0.0612018	0.0507037	0.0843162	0.0489438	0.0902259	0.0592991	0.115715	0.128889	0.131991		168.447	1.10496
372	0.96679	0.961527	1.04416	1.00194	0.959606	0.917843	0.958503	0.971834	0.923128	0.854679		186	1.00872	0.999946	0.957564	1.00168	0.951796	0.890083																180.479	0.0491137	0.0449407	0.0470272	0.0604854	0.0523248	0.0833212	0.049872	0.0908819	0.0591869	0.114981	0.132068	0.138411		180.479	1.08524
384	0.958853	0.962915	1.03262	1.0029	0.957396	0.913354	0.959556	0.967218	0.920741	0.848301		192	1.00903	1.00323	0.948154	1.0016	0.949425	0.886264																192.511	0.0498123	0.043701	0.0467566	0.0583566	0.0534176	0.0801636	0.0490963	0.0946116	0.0586825	0.116074	0.128919	0.13755		192.511	1.10068
396	0.958273	0.958541	1.04275	1.00181	0.95349	0.911581	0.960455	0.964985	0.912203	0.844084		198	1.00843	1.00017	0.952777	1.00134	0.945895	0.879301																204.543	0.0487114	0.0442427	0.046477	0.060809	0.0542973	0.0850697	0.0491579	0.0868632	0.0614573	0.115552	0.121434	0.140507		204.543	1.07635
408	0.951122	0.947835	1.0355	1.00293	0.960631	0.90561	0.960888	0.965537	0.903345	0.843264		204	1.0077	1.00003	0.949988	1.00091	0.953876	0.877951																216.574	0.0497954	0.0454524	0.0476239		0.0542038	0.0845497	0.0502274	0.0851815	0.0600775	0.113161	0.126013	0.137629		216.574	1.1003
420	0.947166	0.940165	1.04127	0.998651	0.95841	0.904576	0.961709	0.967847	0.898147	0.837711		210	1.00724	1.00365	0.944563	1.00143	0.950427	0.878153																228.606	0.0498483	0.0455828	0.0477156	0.0607344	0.0537813	0.0858067	0.0502661	0.0850838	0.0618095	0.115114	0.122382	0.135095		228.606	1.10147
432	0.946288	0.931664	1.02963	0.997401	0.953418	0.895233	0.966255	0.963143	0.88849	0.82722		216	1.00788	1.00167	0.943562	1.00135	0.950489	0.880716																240.638	0.052149	0.0467622	0.0494556	0.058938	0.0529383	0.0818895	0.0501568	0.0888223	0.061393	0.111346	0.121803	0.132127		240.638	1.15231
444	0.945113	0.923725	1.0379	0.999924	0.949801	0.894918	0.96256	0.965953	0.878747	0.821659		222	1.00786	0.993497	0.940129	1.00116	0.945113	0.877375																252.67	0.0536147	0.0463039	0.0499593	0.0590639	0.0532078	0.086607	0.049042	0.086239	0.0590538	0.112089	0.124269	0.128411		252.67	1.1847
456	0.941462	0.915554	1.03416	1.00017	0.949199	0.88996	0.961431	0.962694	0.873774	0.822392		228	1.00839	1.00138	0.9381	1.00119	0.943267	0.867912																264.702	0.0537371	0.0473814	0.0505592	0.0622664	0.0524179	0.0842619	0.0495394	0.0918075	0.0586537	0.10943	0.126446	0.131876		264.702	1.1874
468	0.935228	0.909035	1.01891	0.997394	0.943819	0.883398	0.961645	0.957384	0.873205	0.816968		234	1.0085	0.990291	0.927577	1.001	0.94326	0.873373																276.734	0.0531404	0.0468243	0.0499823	0.0622923	0.052632	0.0879096	0.0501198	0.090738	0.0597902	0.110114	0.12513	0.130817		276.734	1.17422
480	0.939564	0.921754	1.06559	1.04449	0.974349	0.890064	0.976908	0.949282	0.921534	0.826307		240	1.00857	0.991337	0.931365	1.00107	0.94045	0.864702																288.766	0.0523288	0.04625	0.0492894	0.0635657	0.0529153	0.0847849	0.0504308	0.0879384	0.0600109	0.111266	0.122607	0.131125		288.766	1.15628
492	0.935912	0.965493	1.07823	1.04504	0.97758	0.92996	0.985419	0.955992	0.896554	0.819217		246	1.00904	0.984629	0.926784	1.00075	0.933972	0.859676																300.798	0.0505207	0.04666	0.0485903	0.0599947	0.0522322	0.087214	0.050146	0.0877586	0.0597027	0.110753	0.123775	0.130791		300.798	1.11633
504	0.960152	0.940895	1.04135	1.02025	0.962212	0.908803	0.978382	0.95509	0.86636	0.815752		252	1.0088	0.984187	0.920781	1.00087	0.929099	0.865372																312.83	0.0512658	0.0461465	0.0487061	0.062967	0.0530783	0.0865262	0.0507613	0.0844487	0.0587533	0.110362	0.124058	0.124389		312.83	1.13279
516	0.946262	0.906805	1.00921	1.00145	0.927956	0.878351	0.970919	0.959593	0.847818	0.808139		258	1.00933	0.98128	0.922637	1.00063	0.939682	0.85834																324.862	0.0521354	0.0472667	0.0497011	0.0621521	0.0551795	0.0841889	0.0501779	0.0905424	0.0604964	0.103169	0.128775	0.124297		324.862	1.15201
528	0.929742	0.894549	1.00113	0.978119	0.904806	0.86915	0.958799	0.962261	0.838016	0.793536		264	1.00986	0.986886	0.924692	1.00065	0.932497	0.849846																336.894	0.051379	0.0467111	0.0490451	0.0610796	0.0551238	0.0841921	0.0498428	0.0877537	0.0599104	0.10982	0.124257	0.120063		336.894	1.1353
540	0.904551	0.857765	0.999298	0.969968	0.890174	0.856128	0.951355	0.964523	0.816422	0.79282		270	1.0098	0.978905	0.910409	1.00091	0.932649	0.847521																348.926	0.0521468	0.0479123	0.0500296	0.0623255	0.0546108	0.0908608	0.0495686	0.0882679	0.0573193	0.105902	0.127543	0.122936		348.926	1.15226
552	0.899117	0.835176	0.93496	0.947784	0.873485	0.851924	0.939295	0.95584	0.812043	0.786594		276	1.00945	0.982612	0.909993	1.00082	0.936508	0.849215																360.957	0.0525494	0.0473745	0.0499619	0.0628157	0.0536704	0.0867797	0.0499829	0.0902403	0.0568302	0.104509	0.126967	0.120865		360.957	1.16116
564	0.888306	0.823252	0.907586	0.929716	0.866051	0.847503	0.930252	0.955081	0.80985	0.776831		282	1.00978	0.977948	0.926629	1.00048	0.934207	0.845712																372.989	0.0525193	0.0482214	0.0503703	0.0617344	0.0531868	0.0904992	0.048096	0.0947786	0.0576022	0.109298	0.127819	0.121701		372.989	1.16049
576	0.874371	0.810959	0.903471	0.923896	0.868088	0.835933	0.922085	0.959587	0.808317	0.768492		288	1.01056	0.972846	0.917952	1.00067	0.931101	0.850951																385.021	0.0538214	0.0478782	0.0508498	0.0614259	0.0541026	0.087847	0.0485255	0.0955081	0.057159	0.107055	0.131983	0.124416		385.021	1.18926
588	0.875034	0.778481	0.912892	0.914563	0.859082	0.834508	0.922149	0.96309	0.798927	0.761675		294	1.01044	0.968228	0.917408	1.00052	0.921537	0.846835																397.053	0.0541963	0.0480631	0.0511297	0.0642534	0.0548368	0.0903906	0.0488949	0.090628	0.0589294	0.104673	0.1256	0.121603		397.053	1.19755
600	0.865541	0.76271	0.900508	0.91645	0.861348	0.829239	0.927503	0.954094	0.802085	0.757093		300	1.01048	0.975809	0.916674	1.00074	0.921347	0.843517																409.085	0.0537225	0.0490297	0.0513761	0.0607853	0.0547066	0.0876148	0.0492544	0.0939477	0.0595139	0.105423	0.129272	0.11854		409.085	1.18708
612	0.856228	0.758131	0.89999	0.913251	0.851388	0.82441	0.92983	0.944395	0.794397	0.753417		306	1.0106	0.977736	0.908885	1.00049	0.919871	0.834963																421.117	0.0534456	0.048017	0.0507313	0.0641737	0.0543531	0.0879972	0.0485012	0.0931865	0.0566916	0.106313	0.12783	0.119583		421.117	1.18096
624	0.849123	0.758741	0.900659	0.907549	0.852017	0.82355	0.924357	0.944559	0.796111	0.756042		312	1.01147	0.970586	0.911181	1.00052	0.910701	0.820582																433.149	0.0537211	0.0475654	0.0506432	0.0646576	0.0535463	0.0860752	0.0477209	0.091144	0.0567164	0.105853	0.123344	0.115278		433.149	1.18705
636	0.854162	0.763545	0.899793	0.911627	0.835709	0.827459	0.913542	0.945208	0.792511	0.75463		318	1.01202	0.975098	0.907778	1.00016	0.907765	0.83143																445.181	0.0531067	0.0477494	0.050428	0.0656975	0.0519465	0.0847422	0.0473098	0.0900477	0.0581085	0.104777	0.125811	0.114796		445.181	1.17347
648	0.851293	0.774606	0.8919	0.909161	0.828834	0.823324	0.910855	0.941873	0.79759	0.757406		324	1.01229	0.96904	0.899666	1.00027	0.900569	0.83364																457.213	0.0539801	0.0471349	0.0505575	0.0658997	0.0522652	0.0847862	0.0464884	0.0929874	0.0583291	0.104648	0.119733	0.118392		457.213	1.19277
660	0.848141	0.765587	0.89357	0.913325	0.822167	0.820572	0.890335	0.937675	0.795104	0.759323		330	1.01262	0.967507	0.899625	1.00018	0.898358	0.824903																469.245	0.0541305	0.0461422	0.0501363	0.064816	0.0544713	0.0855231	0.0457114	0.091553	0.0570473	0.101966	0.117885	0.112749		469.245	1.19609
672	0.84894	0.767534	0.892109	0.905376	0.807605	0.809211	0.89034	0.939683	0.790657	0.75777		336	1.01304	0.969632	0.899523	0.999928	0.896768	0.821931																481.277	0.0534975	0.0470318	0.0502647	0.0660468	0.053505	0.0863934	0.0476923	0.0948842	0.0582353	0.103647	0.121974	0.117315		481.277	1.18211
684	0.852566	0.765921	0.888906	0.90093	0.817911	0.802609	0.882452	0.929811	0.784236	0.746072		342	1.01332	0.974308	0.897049	0.999892	0.896364	0.817178																493.309	0.0538165	0.0475892	0.0507029	0.0632462	0.0555218	0.0840592	0.0467122	0.0921636	0.0601395	0.103071	0.117826	0.118349		493.309	1.18916
696	0.84158	0.758961	0.877087	0.901705	0.816348	0.807384	0.889142	0.920498	0.784584	0.738239		348	1.01387	0.974339	0.895788	1.00022	0.897567	0.819163																505.34	0.0545092	0.0464782	0.0504937	0.0666911	0.056707	0.0854071	0.0471172	0.0933208	0.0601039	0.102354	0.116083	0.112288		505.34	1.20446
708	0.819901	0.73966	0.866688	0.903263	0.811976	0.813991	0.896202	0.911305	0.780569	0.739401		354	1.01418	0.969529	0.90789	1.00002	0.904964	0.812688																517.372	0.0567758	0.0464921	0.0516339	0.0648453	0.0546981	0.0873418	0.0477978	0.0901594	0.0601643	0.10555	0.114388	0.113633		517.372	1.25455
720	0.820008	0.719386	0.867619	0.90396	0.808242	0.815222	0.910102	0.90266	0.784703	0.750258		360	1.01449	0.965987	0.895396	1.00002	0.898721	0.816516																529.404	0.0571037	0.0475636	0.0523336	0.0656878	0.0546436	0.0887434	0.0474013	0.0892872	0.0610018	0.105757	0.116797	0.110112		529.404	1.26179
732	0.820668	0.712821	0.867058	0.89811	0.801839	0.803805	0.901146	0.900484	0.789876	0.743483																								541.436	0.0558081	0.0457257	0.0507669	0.0656964	0.0550181	0.0872151	0.0459119	0.0898184	0.0620568	0.105288	0.117423	0.118121		541.436	1.23316
744	0.824096	0.72431	0.868309	0.891155	0.797409	0.804327	0.906843	0.896158	0.775344	0.732149		AUC																						553.468	0.0561052	0.0464476	0.0512764	0.0665901	0.0565221	0.0887783	0.0462729	0.0881503	0.061801	0.10252	0.11696	0.112158		553.468	1.23973
756	0.825814	0.706798	0.859832	0.889752	0.797449	0.80034	0.897571	0.894853	0.778374	0.726083		Control RNAi	SPHKAP RNAi																					565.5	0.0574286	0.0470232	0.0522259	0.0654088	0.0567041	0.0891773	0.0458859	0.0869282	0.0603317	0.105099	0.117969	0.108525		565.5	1.26897
768	0.818749	0.714333	0.887121	0.897691	0.810601	0.799292	0.893894	0.892792	0.77465	0.729886		25.21	3.718																					577.532	0.0564888	0.0468942	0.0516915	0.0664741	0.0577957	0.0869635	0.046843	0.0885962	0.0595223	0.104938	0.11455	0.102825		577.532	1.24821
780	0.60938	0.703196	0.870845	0.869832	0.796402	0.812357	0.875059	0.890039	0.746816	0.714224		15.98	1.156																					589.564	0.0581174	0.0457885	0.0519529	0.0665429	0.057595	0.0864395	0.0453281	0.0873732	0.0605586	0.105163	0.115149	0.102575		589.564	1.28419
792	0.531554	0.70025	0.870384	0.827168	0.790651	0.816419	0.885529	0.884813	0.735014	0.701873		24.65	3.098																					601.596	0.0564313	0.0466405	0.0515359	0.0652526	0.0580232	0.0890443	0.0462893	0.0868878	0.061024	0.102649	0.11214	0.102777		601.596	1.24693
804	0.528507	0.68562	0.863677	0.803011	0.768226	0.814627	0.881043	0.877465	0.736408	0.685705																								613.628	0.0575415	0.0472208	0.0523811	0.0617115	0.0594323	0.0873459	0.0457873	0.0863861	0.0615374	0.105615	0.112875	0.105874		613.628	1.27146
816	0.534524	0.692945	0.860508	0.796405	0.761639	0.812055	0.883529	0.88178	0.72757	0.688162																								625.66	0.0575376	0.0477177	0.0526277	0.064424	0.0593463	0.0874794	0.0442974	0.0871763	0.0592399	0.103898	0.113893	0.106375		625.66	1.27138
828	0.540625	0.690396	0.862959	0.795835	0.771317	0.808626	0.880459	0.880913	0.7249	0.69228																								637.692	0.0557991	0.0467104	0.0512548	0.0644581	0.05853	0.0880037	0.0452315	0.0875068	0.0584136	0.103483	0.108295	0.106147		637.692	1.23297
840	0.544045	0.676721	0.85267	0.795913	0.771049	0.812127	0.872176	0.87319	0.720946	0.687263																								649.723	0.0564896	0.0468798	0.0516847	0.0624514	0.0582585	0.0892849	0.0458515	0.0842338	0.0591606	0.107171	0.10775	0.104207		649.723	1.24822
852	0.545823	0.676363	0.853116	0.795287	0.764519	0.818344	0.874851	0.875972	0.715479	0.685478																								661.755	0.057943	0.0469533	0.0524482	0.0630203	0.0588769	0.087701	0.0452364	0.084194	0.0606824	0.104445	0.113304	0.105571		661.755	1.28034
864	0.547746	0.659108	0.841001	0.795149	0.753561	0.811945	0.878798	0.877881	0.716275	0.686889																								673.787	0.0557222	0.0456601	0.0506912	0.0615435	0.0620506	0.0891729	0.0444886	0.0832289	0.0611236	0.104987	0.114815	0.103972		673.787	1.23127
876	0.549567	0.659596	0.832088	0.794571	0.751261	0.788336	0.884958	0.873881	0.714504	0.689519																								685.819	0.0561587	0.0468577	0.0515082	0.0628001	0.0593082	0.0885535	0.045354	0.0815227	0.0620491	0.102863	0.11212	0.103967		685.819	1.24091
888	0.549608	0.661525	0.829287	0.793867	0.749766	0.76936	0.884273	0.883055	0.70509	0.684944																								697.851	0.0573966	0.0469377	0.0521671	0.0589132	0.059264	0.0872512	0.0460445	0.0853537	0.0622904	0.0988752	0.109079	0.104989		697.851	1.26826
900	0.548313	0.656598	0.816324	0.793753	0.756956	0.744995	0.868903	0.885361	0.699066	0.682666																								709.883	0.0570242	0.0464215	0.0517229	0.0628648	0.0584452	0.0897596	0.0460358	0.0873356	0.0622201	0.101395	0.11561	0.104988		709.883	1.26004
912	0.545844	0.646947	0.817782	0.79384	0.762919	0.727942	0.867075	0.882858	0.703549	0.681533
924	0.543435	0.651518	0.824942	0.793103	0.770794	0.705796	0.867662	0.880128	0.701567	0.682777
936	0.540951	0.661367	0.815606	0.791582	0.770073	0.686433	0.861275	0.886177	0.699304	0.678618
948	0.53842	0.659469	0.809861	0.7874	0.752488	0.672908	0.872429	0.888653	0.690364	0.665022
960	0.536285	0.652127	0.808601	0.784026	0.749052	0.657113	0.882288	0.882111	0.682745	0.655507
972	0.53306	0.635221	0.804252	0.777231	0.742313	0.644129	0.899895	0.871676	0.670107	0.646218
984	0.530139	0.623709	0.805433	0.775339	0.749694	0.635274	0.906916	0.869	0.659687	0.635147
996	0.525543	0.62632	0.791332	0.773579	0.739824	0.630481	0.895387	0.873003	0.65098	0.62938
1008	0.522816	0.620398	0.794013	0.769741	0.73986	0.624807	0.883032	0.869084	0.640282	0.623797
1020	0.520251	0.628912	0.793508	0.764667	0.734877	0.620316	0.868877	0.863137	0.631366	0.619023
1032	0.516819	0.626409	0.792864	0.760792	0.729061	0.617194	0.850093	0.837471	0.626979	0.624017
1044	0.51293	0.625447	0.800222	0.756983	0.730711	0.615809	0.800788	0.803376	0.620096	0.62115
1056	0.510814	0.621647	0.804567	0.750344	0.732955	0.614085	0.757563	0.77832	0.607622	0.625445
1068	0.508017	0.610602	0.801616	0.749122	0.736332	0.612114	0.727315	0.759847	0.595556	0.62333
1080	0.504597	0.597933	0.805388	0.74596	0.737732	0.612959	0.703361	0.724864	0.586858	0.622321
Ex-4 AUC			G20 AUC
Control RNAi	SPHKAP RNAi		Control RNAi	SPHKAP RNAi
12.04	10.98		31.52	22.8
13.62	12.57		32.52	29.99
14.89	13.86		52.95	36.19
15.12	14.45		41.69	24.88
14.55	11.25		32.66	5.265
[truncated: 17 more columns]

## Sheet: Fig 6
	Fig 6a
	Hyperfused				Tubular				Fragmented
Veh	50	50	63.1579	68.75	50	33.3333	26.3158	18.75	0	16.6667	10.5263	12.5
Ex-4	8.33333	12.5	12.5	11.5385	33.3333	37.5	20.8333	30.7692	58.3333	50	66.6667	57.6923
	Fig 6b
	Hyperfused				Tubular				Fragmented
Veh	45.4545	50	50	64.7059	45.4545	36.3636	40	17.6471	9.09091	13.6364	10	17.6471
Ex-4	76.9231	40	34.6154	47.619	23.0769	40	42.3077	23.8095	0	20	23.0769	28.5714
	Fig 6c
	Hyperfused					Tubular					Fragmented
Ctrl RNAi Veh	68.4211	44.4444	66.6667	73.3333	38.4615	26.3158	44.4444	33.3333	13.3333	53.8462	5.26316	11.1111	0	13.3333	7.69231
Ctrl RNAi Ex-4	10	15	28.5714	5.55556	0	30	25	42.8571	55.5556	54.1667	65	60	28.5714	38.8889	45.8333
SPHKAP RNAi Veh	21.7391	23.5294	10	20.8333	0	26.087	35.2941	45	54.1667	54.5455	52.1739	41.1765	45	25	45.4545
SPHKAP RNAi Ex-4	18.1818	7.69231	0	10	7.14286	63.6364	57.6923	73.6842	50	42.8571	18.1818	34.6154	26.3158	40	50

## Sheet: Fig 7
						Fig 7b								Fig 7c											Fig 7e
Mitochondrial area							Nb of cristae/mitochondria							ERMCS length									Veh	Ex-4		Veh	Ex-4
Control RNAi Veh	Control RNAi Ex-4	SPHKAP RNAi Veh	SPHKAP RNAi Ex-4	GLP-1R KO Veh	GLP-1R KO Ex-4		Control RNAi Veh	Control RNAi Ex-4	SPHKAP RNAi Veh	SPHKAP RNAi Ex-4	GLP-1R KO Veh	GLP-1R KO Ex-4		Control RNAi Veh	Control RNAi Ex-4	SPHKAP RNAi Veh	SPHKAP RNAi Ex-4	GLP-1R KO Veh	GLP-1R KO Ex-4	SPHKAP-EGFP Veh	SPHKAP-EGFP Ex-4		0.0207076	0.123537		0.248495	0.157117
0.3	0.337	0.41	0.061	0.195	0.228		3	11	7	7	9	5		0.429	0.318	0.225	0.232	0.302	0.252	0.751	0.338		0.00461129	0.248818		0.252512	0.0607663
0.081	0.407	0.215	0.056	0.223	0.364		0	3	7	3	0	6		0.286	0.124	0.184	0.286	0.278	0.263	0.659	0.249		0.286918	0.0207522		0.218822	0.12274
0.054	0.115	0.291	0.283	0.046	0.251		3	12	13	0	0	2		1.87	0.467	0.269	0.203	0.164	0.287	1.669	0.372		0.338437	0.0122123
0.086	0.068	0.144	0.116	0.13	0.259		13	4	7	4	5	4		0.113	0.408	0.356	0.284	0.261	0.264	0.654	0.289		0.196654	0.0984944
0.099	0.297	0.09	0.044	0.13	0.137		4	10	3	2	2	1		0.261	0.327	0.282	0.201	0.214	0.332	0.835	0.395		0.558026	0.209185
0.08	0.35	0.223	0.026	0.166	0.181		4	4	9	0	2	0		0.41	0.313	0.193	0.214	0.287	0.292	0.399	0.25		0.790636	0.0141697
0.231	0.119	0.106	0.128	0.064	0.19		2	4	0	0	0	3		0.124	0.298	0.135	0.471	0.175	0.291	0.672	0.201		0.0972048	0.307815
0.359	0.359	0.644	0.228	0.09	0.248		5	4	30	14	0	9		0.227	0.313	0.184	0.35	0.29	0.216	0.856	0.306		0.119896	0.193652
0.074	0.158	0.155	0.154	0.108	0.227		6	14	5	5	0	3		0.236	0.596	0.301	0.375	0.26	0.12	0.25	0.984		0.205033	0.204762
0.473	0.108	0.214	0.375	0.038	0.222		0	6	6	7	2	0		0.537	0.267	0.239	0.216	0.248	0.27	0.349	0.416		0.314223	0.134055
0.117	0.15	0.131	0.142	0.222	0.173		4	3	2	3	12	0		0.49	0.636	0.107	0.216	0.157	0.434	0.641	0.307		0.203699	0.279473
0.046	0.148	0.268	0.595	0.551	0.113		5	4	3	0	4	2		0.332	0.619	0.288	0.334	0.134	0.405	0.201	0.163		0.225451	0.126169
0.048	0.112	0.046	0.169	0.267	0.112		5	5	2	3	0	1		0.29	1.063	0.512	0.283	0.221	0.21	0.712	0.242		0.389986	0.107196
0.091	0.12	0.09	0.17	0.047	0.066		7	3	5	10	0	1		0.182	1.155	0.159	0.491	0.123	0.368	0.289	0.17		0.247729	0.243745
0.043	0.16	0.034	0.2	0.138	0.241		4	2	0	0	5	10		1.895	0.747	0.198	0.436	0.236	0.855	0.299	0.227		0.169387	0.0217059
0.073	0.102	0.102	0.477	0.253	0.088		5	4	5	12	2	4		0.511	0.833	0.521	0.521	0.294	0.909	1.001	0.282		0.278928	0.325244
0.073	0.307	0.022	0.051	0.324	0.247		8	2	1	3	2	9		1.37	0.278	0.785	1.276	0.65	0.315	0.385	0.466		0.321411	0.0202237
0.094	0.109	0.132	0.179	0.143	0.147		4	2	7	3	1	7		0.67	0.635	0.911	0.58	0.38	0.29	0.429	0.332		0.228571	0.0116531
0.612	0.223	0.169	0.827	0.059	0.241		3	2	2	0	3	4		0.152	0.349	0.61	0.535	0.181		0.846	0.297		0.177229	0.0189174
0.099	0.247	0.199	0.419	0.076	0.164		3	1	2	0	1	6		0.442	0.402	0.376	1.105	0.535		0.76	0.189		0.0436532	0.11316
0.119	0.065	0.044	0.455	0.069	0.156		5	0	0	7	2	0		0.663	0.321	0.325	0.299	0.171		0.565	0.35		0.159876	0.0988575
0.071	0.108	0.142	0.172	0.106	0.131		3	0	0	0	4	5		0.235	0.189	0.235	0.941	0.591		0.583	0.238		0.0977113	0.0480735
0.502	0.342	0.328	0.06	0.054	0.221		4	0	0	0	1	3		0.584	0.291	0.584	0.264	0.497		0.605	0.428		0.349767	0.0332959
0.204	0.086	0.479	0.24	0.05	0.136		2	2	3	0	1	3		0.875	0.248	0.635	0.413	0.851		0.624	0.222		0.173205	0.206672
0.132	0.082	0.364	0.271	0.555	0.149		7	0	2	0	3	4		0.306	0.709	0.589	0.171	0.324		0.485	0.392		0.475732	0.0149355
0.249	0.181	0.125	0.096	0.173	0.103		3	4	0	0	0	2		0.348	0.331	0.436	0.775	0.194		0.834	0.682		0.208681	0.0291809
0.247	0.112	0.062	0.078	0.498	0.107		3	3	0	2	1	2		0.403	0.364	0.051	0.61	0.717		1.035	0.474		0.1621	0.0373675
0.309	0.074	0.132	0.052	0.564	0.195		4	2	0	0	2	2		0.371	0.28	0.274	0.549	0.184		0.507	0.292		0.434778	0.0695072
0.636	0.1	0.465	0.167	0.025	0.244		9	1	0	0	8	4		1.147	0.134	0.508	0.099	0.503		0.462	0.416		0.3279	0.144298
0.097	0.098	0.181	0.178	0.087	0.065		40	0	0	2	5	5		0.568	0.172	0.19	0.36			0.821	0.282		0.290382	0.0212732
0.084	0.096	0.192	0.063	0.11	0.13		2	6	3	0	5	6		0.695	0.397	0.339	0.2			0.448	0.468		0.292495	0.04408
0.168	0.153	0.051	0.065	0.082	0.114		6	2	2	0	4	2		0.404	0.572	0.392	0.649			0.512	0.233		0.273831	0.033054
0.144	0.134	0.239	0.171	0.066	0.164		2	0	5	2	2	0		0.167	0.294	0.447				0.426	0.32		0.123246	0.0247637
0.126	0.191	0.069	0.286	0.04	0.09		11	3	0	2	0	7		0.464	0.115	0.209				0.683	0.374		0.00963967	0.0425069
0.249	0.208	0.853	0.084	0.285	0.132		5	3	20	2	12	3		0.589	0.236	0.345				0.4	0.251		0.13519	0.0150053
0.205	0.114	0.116	0.089	0.589	0.063		5	0	4	3	10	5		0.067	0.189	0.578				0.912	0.331		0.400547	0.0135799
0.098	0.078	0.048	0.127	0.418	0.038		7	2	0	3	8	0			0.774					0.707	0.102		0.146516	0.0340171
0.194	0.115	0.036	0.123	0.061	0.069		3	0	0	1	2	0			0.264					0.62	0.149		0.48362	0.0266617
0.153	0.104	0.05	0.178	0.151	0.232		5	0	6	0	5	1			0.156					0.714	0.254		0.0824017	0.0250263
0.471	0.203	0.233	0.104	0.69	0.199		4	6	0	0	2	2			0.142					0.344	0.219		0.019359	0.227012
0.164	0.074	0.127	0.153	0.128	0.166		1	4	0	0	0	0			0.263					0.412	0.44		0.13966	0.315265
0.076	0.096	0.366	0.135	0.059	0.172		4	1	3	0	0	0			0.504					0.972	0.719		0.296562	0.433238
0.093	0.091	0.252	0.064	0.423	0.157		7	1	3	0	0	0			0.35					0.463	1.14		0.202441	0.242075
0.186	0.066	0.366	0.036	0.22	0.134		5	3	0	0	0	0			0.185					0.516	0.443		0.353018	0.10506
0.064	0.158	0.443	0.292	0.104	0.122		2	0	0	1	0	2			0.255					0.568	0.25		0.107053	0.211437
0.387	0.067	0.283	0.207	0.109	0.222		4	3	0	6	0	4			0.234					0.477	0.59		0.0284938	0.261689
0.163	0.147	0.101	0.305	0.112	0.152		3	3	0	0	0	2			0.35					0.859	0.236		0.430923	0.0416233
0.139	0.143	0.387	0.345	0.098	0.274		6	4	6	0	1	3			0.298					0.219	0.204		0.417086	0.0345679
0.097	0.206	0.099	0.067	0.058	0.121		6	2	2	0	0	0			0.33					0.932	0.997		0.193668	0.316147
0.157	0.326	0.371	0.122	0.168	0.282		3	2	0	2	0	24			0.363					0.716	0.203		0.404349
0.285	0.093	0.539	0.053	0.217	0.705		5	4	0	0	0	10			0.513					0.455	0.273		0.511752
0.152	0.421	0.297	0.176	0.115	0.279		3	6	6	0	0	5			0.31					0.573	0.247		0.211733
0.292	0.121	1.273	0.05	0.173	0.073		6	3	3	1	2	4								0.788	0.295		0.163555
0.154	0.099	0.273	0.179	0.092	0.202		13	3	3	5	3	2								0.78	0.263		0.0578047
0.12	0.198	0.184	0.127	0.072	0.181		0	4	4	4	6	2								0.368	0.53		0.223299
0.184	0.055	0.123	0.216	0.097	0.155		6	3	3	4	0	7								0.416	0.272		0.0956427
0.297	0.188	0.252	1.07	0.217	0.123		9	2	2	2	2	2								0.333	0.107
0.097	0.039	0.067	0.073	0.092	0.281		4	2	2	1	3	4								0.549	0.134
0.186	0.189	0.657	0.069	0.115	0.346		7	5	8	10	0	1								0.846	0.118
0.176	0.103	0.415	0.079	0.381	0.115		0	7	4	4	6	1								0.851	0.156
0.13	0.076	0.34	0.388	0.129	0.034		0	0	2	6	8	0								1.845	0.096
0.104	0.051	0.51	0.075	0.197	0.179		0	4	3	6	3	0								0.447	0.226
0.139	0.047	0.392	0.132	0.063	0.191		0	2	7	10	2	11								1.118	0.177
0.154	0.071	0.681	0.346	0.086	0.068		1	0	4	3	3	4								0.773	0.149
0.055	0.115	0.277	0.12	0.095	0.137		4	2	6	3	5	2								1.404	0.232
0.388	0.077	0.222	0.085	0.034	0.244		4	2	5	3	3	1								0.487	0.313
0.163	0.135	0.064	0.082	0.147	0.381		3	0	10	3	2	0									0.225
0.334	0.161	0.122	0.147	0.1	0.137		0	0	5	2	10	0									0.147
0.2	0.08	0.119	0.25	0.161	0.147		4	0	3	2	1	3									0.213
0.187	0.141	0.192	0.078	0.163	0.072		0	0	3	3	1	1									0.203
0.094	0.228	0.379	0.775	0.092	0.294		2	1	3	0	4	0
0.138	0.075	0.08	0.111	0.222	0.063		5	0	5	4	2	2
0.162	0.109	0.081	0.131	0.113	0.109		6	5	3	2	1	1
0.072	0.131	0.102	0.108	0.174	0.126		11	0	2	0	0	1
0.142	0.098	0.097	0.044	0.159	0.103		4	0	3	3	1	2
0.145	0.152	0.285	0.176	0.129	0.124		0	1	6	4	2	0
0.098	0.066	0.293	0.097	0.084	0.113		3	4	3	0	1	0
0.086	0.055	0.1	0.089	0.072	0.231		0	2	0	7	2	1
0.392	0.066	0.204	0.056	0.065	0.085		0	0	0	0	0	0
0.1	0.056	0.037	0.063	0.037	0.089		0	2	3	7	3	0
0.088	0.193	0.049	0.112	0.152	0.288		0	2	1	5	4	1
0.075	0.146	0.042	0.084	0.154	0.085		8	2	0	3	1	0
0.15	0.057	0.094	0.162	0.088	0.077		2	0	2	0	1	6
0.245	0.193	0.143	0.925	0.081	0.192		4	0	3	3	14	7
0.309	0.167	0.223	0.181	0.102	0.202		0	2	0	6	2	2
0.083	0.383	0.1	0.066	0.039	0.186		0	2	2	6	3	3
0.222	0.088	0.17	0.119	0.175	0.465		1	0	2	7	0	5
0.173	0.278	0.025	0.403	0.103	0.081		4	0	3	10	0	0
1.115	0.119	0.26	0.235	0.042	0.06		7	0	2	6	0	1
0.089	0.125	0.296	0.222	0.196	0.084		11	0	1	3	2	0
0.096	0.151	0.058	0.325	0.152	0.161		1	0	3	4	1	3
0.063	0.276	0.132	0.096	0.255	0.059		2	0	3	3	1	1
0.388	0.214	0.261	0.098	0.137	0.26		5	8	2	3	6	6
0.126	0.137	0.458	0.298	0.178	0.125		7	5	0	2	0	1
0.068	0.085	0.107	0.092	0.055	0.085		6	4	1	3	0	0
0.184	0.214	0.307	0.109	0.03	0.333		0	3	0	0	4	2
0.574	0.259	0.083	0.078	0.239	0.184		0	0	4	3	6	0
0.197	0.094	0.123	0.045	0.117	0.19		3	0	6	0	3	2
0.271	0.081	0.406	0.105	0.058	0.096		0	0	7	0	0	2
0.212	0.188	0.163	0.165	0.076	0.082		4	1	3	0	0	2
0.491	0.085	0.346	0.102	0.194	0.215		3	0	5	0	0	0
0.07	0.079	0.233	0.133	0.044	0.366		0	0	6	0	0	0
0.075	0.095	0.123	0.27	0.056	0.149		4	0	0	0	0	3
0.089	0.184	0.071	0.285	0.069	0.127		0	0	1	5	0	1
0.12	0.219	0.261	0.309	0.039	0.178		0	0	5	0	0	3
0.239	0.123	0.069	0.186	0.015	0.252		6	0	6	0	0	2
0.127	0.153	0.023	0.165	0.09	0.194		4	0	0	0	3	5
0.266	0.35	0.043	0.335	0.061	0.29		4	0	0	0	4	3
0.058	0.064	0.026	0.116	0.209	0.301		3	0	0	0	0	0
0.085	0.144	0.051	0.312	0.084	0.096		0	4	8	2	0	6
0.223	0.135	0.042	0.229	0.096	0.096		3	0	6	2	0	4
0.113	0.095	0.067	0.188	0.298	0.232		0	2	7	0	0	3
0.18	0.09	0.05	0.122	0.189	0.126			2	0	0	0	1
0.252	0.086	0.071	0.108	0.209	0.204			0	3	0	0	3
0.138	0.334	0.1	0.082	0.353	0.309			0	2	1	0	0
0.351	0.088	0.081	0.104	0.054	0.235			4	0	0	0	0
0.275	0.221	0.081	0.128	0.116	0.211			1	0	0	0	0
0.124	0.06	0.124	0.085	0.061	0.072			2	0	2	0	0
0.153	0.058	0.075	0.049	0.056	0.429			0	4	0	0	1
0.319	0.171	0.089	0.652	0.283	0.171			0	0	0	0	1
0.348	0.167	0.11	0.399	0.116	0.196			0	0	0	0	1
0.23	0.099	0.066	0.121	0.044	0.149			3	0	2	0	0
0.317	0.372	0.145	0.085	0.026	0.106			3	1	2	0	0
0.273	0.21	0.081	0.282	0.128	0.151			1	3	0	0	0
0.221	0.117	0.103	0.242	0.228	0.16			2	5	0	0	0
0.16	0.056	0.06	0.163	0.154	0.155			0	0	2	1	0
0.178	0.133	0.168	0.088	0.134	0.103			0	0	0	0	4
0.109	0.039	0.104	0.59	0.109	0.142			0	0	0	0	2
0.093	0.037	0.16	0.113	0.232	0.108			3	0	0	0	0
0.118	0.038	0.097	0.214	0.21	0.118			0	0	1	3	1
0.119	0.175	0.146	0.222	0.261	0.251			0	0	2	2	0
0.101	0.062	0.279	0.397	0.209	0.124			3	0	0	0	0
0.23	0.026	0.2	0.065	0.08	0.044			2	2	0	0	0
0.211	0.071	0.137	0.101	0.108	0.052			1	1	2	0	0
0.137	0.1	0.102	0.117	0.085	0.309			0	0	5	0	0
0.103	0.17	0.116	0.15	0.086	0.266			1	0		0	0
0.111	0.065	0.397	0.069	0.124	0.097			8	0		0	0
0.357	0.073	0.155	0.119	0.15	0.089			2	0		5	0
0.287	0.09	0.057	0.11	0.083	0.053			2	0		0	0
0.387	0.056	0.076	0.139	0.084	0.158			0	0		0	0
0.144	0.068	0.095	0.143	0.482	0.554			2	0		7	0
0.094	0.131	0.161	0.113	0.104	0.169			3	0		7	1
0.065	0.178	0.119	0.123	0.283	0.23			2	0		3	0
0.236	0.068	0.046	0.064	0.31	0.064			2	0		2	0
0.301	0.067	0.052	0.089	0.101	0.133			2	0		0	0
0.127	0.069	0.067	0.101	0.091	0.577			3	0		2	0
0.103	0.06	0.187	0.164	0.095	0.398			3	0		0	2
0.176	0.176	0.087	0.103	0.049	0.121			0	0		4	2
0.032	0.145	0.051	0.051	0.214	0.127			3	0		2	0
0.226	0.049	0.087	0.067	0.046	0.278			2	0		0	0
0.072	0.355	0.044	0.148	0.116	0.068			3	0		0	0
0.096	0.04	0.05	0.316	0.065	0.058			6	0		0	1
0.113	0.086	0.081	0.186	0.105	0.644			0	0		0	1
0.109	0.046	0.032	0.202	0.305	0.152			0	6		3	0
0.184	0.101	0.069	0.173	0.056	0.323			1	0		8	0
0.088	0.056	0.091	0.161	0.147	0.143			4	0		5	0
0.266	0.059	0.116	0.111	0.069	0.203			5	2		0	0
0.197	0.08	0.073	0.187	0.15	0.366			0				0
0.557	0.222	0.043	0.2	0.148	0.173			2				0
0.157	0.079	0.098	0.256	0.166	0.306							5
0.231	0.212	0.054	0.289	0.067	0.47							3
0.219	0.319	0.135	0.18	0.212	0.233							0
0.281	0.183	0.219	0.264	0.105	0.073							0
0.118	0.078	0.308	0.186	0.085	0.211							0
0.068	0.048	0.077	0.357	0.132	0.286							0
0.597	0.09	0.235	0.281	0.136	0.217
0.195	0.084	0.186	0.205	0.206	0.072
0.151	0.051	0.44	0.111	0.268	0.122
0.131	0.147	0.342	0.037	0.14	0.126
0.086	0.12	0.248	0.196	0.116	0.08
0.368	0.307	0.092	0.161	0.064	0.115
0.484	0.192	0.116	0.101	0.278	0.31
0.202	0.089	0.298	0.073	0.126	0.099
0.393	0.085	0.071	0.266	0.265	0.212
0.197	0.15	0.202	0.137	0.252	0.135
0.256	0.31	0.267	0.383	0.174	0.06
0.156	0.085	0.229	0.064	0.263	0.089
0.152	0.062	0.065	0.076	0.06	0.348
0.247	0.084	0.179	0.081	0.079	0.186
0.121	0.123	0.361	0.149	0.129	0.237
0.099	0.219	0.157	0.028	0.128	0.129
0.09	0.136	0.122	0.314	0.242	0.301
0.148	0.114	0.191	0.075	0.219	0.14
0.066	0.097	0.217	0.06	0.285	0.084
0.219	0.127	0.132	0.061	0.24	0.165
0.087	0.157	0.238	0.062	0.111	0.175
0.239	0.132	0.176	0.064	0.158	0.311
0.09	0.066	0.389	0.066	0.086	0.187
0.181	0.074	0.238	0.067	0.369	0.144
0.176	0.101	0.258	0.042	0.034	0.348
0.103	0.11	0.166	0.064	0.042	0.197
0.196	0.073	0.141	0.145	0.17	0.271
0.219	0.217	0.119	0.29	0.23	0.189
0.092	0.066	0.187	0.137	0.224	0.156
0.306	0.129	0.151	0.113	0.436	0.087
0.222	0.166	0.169	0.255	0.257	0.423
0.112	0.248	0.211	0.052	0.167	0.103
0.1	0.187	0.399	0.112	0.385	0.252
0.08	0.189	0.212	0.211	0.063	0.191
0.134	0.07	0.167	0.166	0.182	0.143
0.091	0.097	0.12	0.215	0.128	0.116
0.081	0.066	0.101	0.192	0.13	0.112
0.073	0.083	0.338	0.066	0.385	0.098
0.184	0.049	0.113	0.092	0.074	0.14
0.134	0.162	0.033	0.2	0.469	0.149
0.092	0.099	0.226	0.138	0.097	0.182
0.088	0.136	0.159	0.047	0.096	0.14
0.036	0.144	0.134	0.099	0.19	0.085
0.04	0.266	0.283	0.314	0.167	0.474
0.052	0.095	0.402	0.084	0.098	0.124
	0.081	0.325	0.068	0.442	0.126
	0.153	0.071	0.041	0.256	0.36
	0.056	0.115	0.034	0.094	0.249
	0.103	0.099	0.043	0.194	0.089
	0.036	0.066	0.041	0.097	0.214
	0.114	0.148	0.05	0.181	0.063
	0.034	0.495	0.032	0.074	0.07
	0.191	0.297	0.373	0.039	0.161
	0.087	0.395	0.239	0.067	0.128
	0.105	0.136	0.077	0.058	0.08
	0.237	0.37	0.122	0.096	0.071
	0.079	0.38	0.089	0.853	0.074
	0.071	0.215	0.11	0.367	0.136
	0.219	0.314	0.096	0.367	0.203
	0.103	0.107	0.448	0.457	0.061
	0.204	0.251	0.106	0.723	0.251
	0.145	0.069	0.146	0.227	0.074
	0.058	0.074	0.094	0.092	0.039
	0.152	0.245	0.109	0.132	0.071
	0.062	0.159	0.142	0.541	0.073
	0.088	0.087	0.176	0.189	0.185
	0.065	0.129	0.122	0.05	0.075
	0.109	0.14	0.124	0.48	0.073
	0.061	0.798	0.385	0.336	0.084
	0.12	0.107	0.288	0.331	0.1
	0.039	0.349	0.088	0.154	0.122
	0.181	0.151	0.076	0.108	0.243
	0.081	0.598	0.095	0.145	0.144
	0.084	0.239	0.184	0.416	0.151
	0.125	0.151	0.217	0.26	0.051
	0.115	0.18	0.097	0.072	0.164
	0.278	0.164	0.075	0.521	0.087
	0.091	0.289	0.167	0.043	0.132
	0.072	0.198	0.124	0.026	0.366
	0.145	0.214	0.225	0.126	0.221
	0.082	0.076	0.124	0.092	0.085
	0.127	0.173	0.173	0.04	0.13
	0.22	0.06	0.19	0.025	0.205
	0.215	0.075	0.107	0.045	0.46
	0.079	0.156	0.049	0.102	0.112
	0.075	0.149	0.411	0.145	0.166
	0.208	0.062	0.141	0.098	0.051
	0.11	0.166	0.041	0.084	0.05
	0.154	0.085	0.114	0.045	0.071
	0.246	0.045	0.22	0.083	0.233
	0.101	0.083	0.366	0.092	0.186
	0.116	0.127	0.109	0.47	0.14
	0.273	0.22	0.099	0.093	0.039
	0.415	0.283	0.221	0.029	0.089
		0.197	0.32	0.334	0.051
	0.101	0.318	0.374	0.124	0.314
	0.065	0.604		0.25	0.15
	0.251	0.165		0.058	0.139
	0.501	0.129		0.075	0.246
	0.215	0.337		0.354	0.031
	0.306	0.094		0.057	0.155
	0.207	0.092		0.1	0.371
	0.308	0.329		0.209	0.075
	0.216	0.367		0.143	0.079
	0.11	0.179		0.122	0.13
	0.123			0.166	0.698
	0.128			0.175	0.34
	0.167			0.29	0.177
	0.211				0.124
	0.129				0.088
	0.15				0.174
	0.126				0.253
	0.155				0.169
	0.179				0.129
	0.17				0.144
	0.172				0.132
	0.248				0.289
	0.137				0.547
	0.31				0.127
	0.142				0.342
	0.106				0.236
	0.148				0.275
	0.099				0.15
	0.081				0.324
	0.091				0.239
	0.207				0.212
	0.108				0.175
	0.057				0.124
	0.036				0.094
	0.131				0.117
	0.072				0.148
	0.165				0.163
	0.222				0.141
	0.293				0.078
	0.156				0.142
	0.134				0.116
	0.142				0.087
	0.126				0.091
	0.288				0.175
	0.522				0.142
	0.091				0.197
	0.073				0.089
	0.104				0.073
	0.034				0.079
	0.116				0.033
	0.326				0.159
	0.153				0.063
	0.066				0.197
	0.043				0.495
	0.057				0.172
	0.068				0.126
	0.128				0.204
	0.127				0.168
	0.118				0.157
	0.156				0.201
	0.165				0.208
	0.304				0.152
	0.094				0.157
	0.175				0.36
	0.084				0.052
	0.121				0.063
	0.178				0.061
	0.169				0.194
	0.407				0.177
	0.067				0.102
	0.398				0.045
	0.127				0.041
	0.102				0.061
	0.094				0.093
	0.487				0.088
	0.266				0.01
					0.035
					0.175
					0.264
					0.158
					0.24
					0.064
					0.119
					0.098
					0.058
					0.07
					0.176
					0.224
					0.164
					0.267
					0.049
					0.213
					0.118
					0.154
					0.062
					0.107
					0.205
					0.134
					0.349
					0.621
					0.116
					0.194
					0.182
					0.082
					0.079
					0.128
					0.246
					0.062
					0.187
					0.239
					0.069
					0.119
					0.182

## Sheet: Fig 8
Fig 8b
Control shRNA Veh	Control shRNA Ex-4	SPHKKAP shRNA Veh	SPHKAP shRNA Ex-4
1.19203	3.01177	0.713682	1.19272
1.01152	1.21646	2.11974	1.33888
1.28592	1.82529	1.1075	1.50466
0.837178	0.938113	0.966998	1.21603
0.673349	2.17925	1.42221	0.672043
Fig 8c
Control shRNA Veh	Control shRNA Ex-4	SPHKKAP shRNA Veh	SPHKAP shRNA Ex-4
1236.53	1073.5	2561.36	3318.6
2703.47	1944	2570.57	4425.41
1550.46	1301.8	1491.08	1123.29
2584.69	1534.74	2626.06	1444.52
5387.54	5109.02	11304.9	14150.4
3682.88	2057.63	3788.99	3747.88
				Fig 8d
Control shRNA Veh	Control shRNA Ex-4	SPHKKAP shRNA Veh	SPHKAP shRNA Ex-4		Control shRNA fold	SPHKAP shRNA fold
0.12	0.5053	0.2452	0.7765		4.21083	3.1668
0.1302	0.4441	0.14	0.5541		3.41091	3.95786
0.3467	1.0038	0.4468	1.3006		2.8953	2.91092
0.317	0.6242	0.3647	0.7761		1.96909	2.12805
0.0926	0.3736	0.1173	0.4		4.03456	3.41006
0.0375	0.3523	0.0858	0.3411		9.39467	3.97552
0.4249	1.8278	0.6435	1.994		4.30172	3.09868
0.5777	1.4833	0.6435	1.4613		2.5676	2.27086
0.8547	2.0714	0.8375	1.6504		2.42354	1.97063

## Sheet: Fig 9
	Fig 9a
	Hyperfused					Tubular					Fragmented
Veh	40	58.3333	31.8182	34.375	13.8889	30	25	45.4545	46.875	58.3333	30	16.6667	22.7273	18.75	27.7778
Ex-4	21.4286	26.6667	15.9091	0	10	28.5714	40	25	54.5455	52.5	50	33.3333	59.0909	45.4545	37.5
	Fig 9b
	Hyperfused					Tubular					Fragmented
Veh	64.2857	59.4595	56.6667	60	69.5652	35.7143	29.7297	30	28.5714	26.087	0	10.8108	13.3333	11.4286	4.34783
Ex-4	38.0952	64.7059	63.6364	65.8537	66.6667	52.381	23.5294	24.2424	26.8293	20.8333	9.52381	11.7647	12.1212	7.31707	12.5
	Fig 9c
	Hyperfused						Tubular						Fragmented
Ctrl shRNA Veh	33.3333	41.9355	30	25.5814	39.4737	42.8571	45.8333	32.2581	45	51.1628	47.3684	28.5714	20.8333	25.8065	25	23.2558	13.1579	28.5714
Ctrl shRNA Ex-4	21.9512	12.069	10	16.6667	16.6667	16.6667	31.7073	36.2069	33.3333	35.4167	46.6667	41.6667	46.3415	51.7241	56.6667	47.9167	36.6667	41.6667
SPHKAP shRNA Veh	17.8571	27.5862	26.4706	15.625	11.5385	11.1111	50	55.1724	47.0588	43.75	53.8462	22.2222	32.1429	17.2414	26.4706	40.625	34.6154	66.6667
SPHKAP shRNA Ex-4	10	26.506	21.1538	28.5714	20	7.14286	47.5	37.3494	40.3846	33.3333	57.5	28.5714	42.5	36.1446	38.4615	38.0952	22.5	64.2857
	Fig 9d
	Hyperfused				Tubular				Fragmented
Ctrl RNAi Veh	52	100	91.6667	75	40	0	8.33333	0	8	0	0	25
Ctrl RNAi Ex-4	9.09091	0	9.09091	33.3333	54.5455	50	54.5455	33.3333	63.6364	50	36.3636	33.3333
SPHKAP RNAi Veh	0	42.8571	10	83.3333	60	28.5714	70	16.6667	40	28.5714	20	0
SPHKAP RNAi Ex-4	0	22.2222	20	41.6667	69.5652	66.6667	40	41.6667	30.4348	11.1111	40	16.6667

## Sheet: Fig 10
Fig 10d
	Hyperfused					Tubular					Fragmented
Veh	73.3333	25	16	50	40.625	13.3333	62.5	48	29.4118	40.625	13.3333	12.5	36	20.5882	18.75
Ex-4	39.3939	0	21.4286	14.2857	20	42.4242	20	39.2857	42.8571	23.6364	18.1818	80	39.2857	42.8571	56.3636

[truncated: 8 more sheets: Suppl Fig 1, Suppl Fig 2, Suppl Fig 3, Suppl Fig 5, Suppl Fig 6, Suppl Fig 7, Suppl Fig 8, Suppl Fig 9]
